# Supplementary material for: Dysregulation of intercellular signaling by MOF deletion leads to liver injury
Source: J Biol Chem. 2021 Jan 7;296:100235. doi: 10.1074/jbc.RA120.016079 (PMC7948572; doi:10.1074/jbc.RA120.016079)
Supplement: JBC_JBC/2020/016079_6.xlsx [file mmc2.xlsx]

## Sheet: fold change
id	log2FoldChange	p-adj
Mup10	-6.19519	6.49448e-05
Syt3	-5.93276	2.12781e-10
Siglech	-5.76254	0.000374225
Mup6	-5.24967	6.48362e-13
Serpina6	-5.16064	3.23528e-06
Zfp108	-4.87389	1.79937e-05
Tert	-4.81744	1.04804e-08
Drc1	-4.79473	0.00010483
Nat1	-4.736	2.93401e-06
Fn3k	-4.72147	1.09975e-12
Ush2a	-4.66388	0.0246987
Sucnr1	-4.57461	0.00169697
Slc22a30	-4.41328	2.28751e-10
Dclk3	-4.32325	0.000165771
Acss3	-4.24889	6.58282e-10
Acss2	-4.23834	0.0399538
Upp2	-4.21423	0.0456656
Lipg	-4.20205	1.13484e-06
Sult2a8	-4.18759	5.61129e-08
Svip	-4.17143	4.77523e-10
Zc4h2	-4.17084	6.00734e-05
Cyp2b9	-4.0745	0.0283224
Dbp	-4.00739	3.05085e-06
Krt23	-4.00643	0.0404198
Ptgds	-3.96134	3.82506e-06
Tmem218	-3.96042	4.27285e-06
Ces3b	-3.9579	0.007281
D130043K22Rik	-3.94351	2.82844e-06
D3Ertd751e	-3.93497	2.69044e-08
Hes6	-3.8966	0.00075627
Marcksl1-ps4	-3.88099	1.04804e-08
Tmem14a	-3.86654	1.83925e-07
Sult5a1	-3.85273	0.00815679
Fahd2a	-3.84877	1.38622e-08
Tbc1d32	-3.83408	5.13714e-08
Spc24	-3.81815	8.81789e-09
Mup4	-3.80658	6.96283e-07
Sspo	-3.79459	0.000612322
Abcb11	-3.74459	2.82932e-07
Lect1	-3.73062	8.04063e-07
Snx32	-3.72626	6.84111e-05
Chadl	-3.71022	0.0125498
Zfp879	-3.70529	0.0257667
Ntn3	-3.67973	2.07607e-05
Srd5a1	-3.62995	0.00371579
Slc2a5	-3.62764	1.01737e-08
Slc2a13	-3.627	0.022328
Ngef	-3.62452	4.0479e-07
Snhg11	-3.58526	0.0289408
Fam47e	-3.54328	0.0403004
Tmem86b	-3.51928	1.90665e-08
Ddah1	-3.50195	3.91092e-08
Fer1l5	-3.49473	4.65274e-05
Cc2d2a	-3.4903	3.58009e-06
Zfp759	-3.48399	3.66235e-06
Cyp2c29	-3.44469	7.35313e-07
Car3	-3.44192	0.000245428
Olfml1	-3.42498	0.000279641
Zfp454	-3.39512	0.00484483
Mmd2	-3.38844	0.0416031
Zfp467	-3.3863	5.93518e-08
Sytl4	-3.37411	0.00014513
Itpka	-3.36041	4.64601e-05
Ppbp	-3.34835	0.0339276
Mkx	-3.3254	0.000855191
Adra1b	-3.32356	5.93518e-08
Slc10a5	-3.31826	1.60251e-07
Gm12942	-3.26785	1.32068e-05
Zfp551	-3.26534	0.00271095
Tatdn3	-3.25045	3.88303e-05
Dusp19	-3.21619	2.55295e-05
Cyp4f14	-3.21124	6.91887e-07
Slc13a2	-3.2081	0.000134738
Ccr3	-3.20629	0.0377087
Chic1	-3.17634	3.58009e-06
Ncam2	-3.17563	0.00658377
Zfp85os	-3.16912	0.0153273
2610528J11Rik	-3.16444	2.39392e-06
Ttc21b	-3.16357	2.81948e-05
Ift27	-3.14295	7.75535e-06
Mcm10	-3.13275	0.0184772
Kptn	-3.12897	3.82506e-06
Ces2a	-3.10799	9.36649e-06
D130017N08Rik	-3.10666	0.0409756
Slc16a11	-3.09264	4.40794e-06
P2ry4	-3.09169	2.40376e-06
Smim22	-3.08751	0.00184153
Zfp93	-3.08721	0.000245428
Morn2	-3.08581	0.00104619
P2rx3	-3.07942	0.000578606
Zfp820	-3.07845	0.00532655
A230056P14Rik	-3.06921	0.0198923
Mr1	-3.06822	0.00631387
1810014B01Rik	-3.05276	0.000131755
Map9	-3.04897	0.00123562
Zfp94	-3.04456	0.00377767
Tmem9	-3.03145	4.53478e-06
Lin7a	-3.03006	1.53645e-06
Lrtm1	-3.01441	0.000378163
Ppp4r1l-ps	-3.01411	0.000505758
Car5a	-3.00248	3.56548e-07
Slc25a21	-2.99685	2.39392e-06
Gm5113	-2.99146	0.0380331
4930412C18Rik	-2.98887	0.000183673
Slc25a35	-2.98472	0.0150692
Hal	-2.97694	3.45249e-07
Cyp2d37-ps	-2.97591	0.00314501
Tmem25	-2.96503	6.49867e-07
Gm9992	-2.95828	0.00240291
Mmab	-2.95311	1.70926e-06
Ranbp3l	-2.9483	0.00213799
Cyp2j5	-2.93546	2.4395e-06
Tmem180	-2.93277	0.000212482
Syt1	-2.93166	8.4934e-06
1700003E16Rik	-2.92703	0.00862136
Nubpl	-2.92231	2.54206e-05
Mterf2	-2.91688	0.000148724
Rdh11	-2.90785	0.000858479
BC048644	-2.90759	0.00646424
Slc7a4	-2.89094	0.00067636
Mmp19	-2.88564	3.05085e-06
Htra4	-2.87595	0.00825715
Cml1	-2.87138	4.53478e-06
Cyp2c37	-2.86649	2.63487e-07
Nphp1	-2.85694	0.000128419
Zfp667	-2.85563	0.000977618
Rad51d	-2.84613	2.67993e-05
Nipa1	-2.83688	0.0187813
Fancg	-2.82837	0.00137315
Fuz	-2.82756	0.000251212
Tm7sf2	-2.82732	1.77195e-06
1700049G17Rik	-2.82674	0.00106098
Otub2	-2.82628	0.00162914
Ccdc30	-2.81739	0.000262861
Echdc1	-2.81511	1.77217e-05
Ccdc17	-2.80759	0.0029939
Ces1f	-2.80696	9.42296e-07
Aspa	-2.80322	1.28294e-05
Zfp772	-2.80207	0.00439639
Cep19	-2.79936	0.000245428
Atat1	-2.79104	0.00150591
Plekhb1	-2.78792	0.0135269
Olfm3	-2.78497	0.00658377
Zcwpw1	-2.78248	0.00152033
Mettl15	-2.78227	0.000489209
Kif9	-2.78192	0.0374441
Amdhd1	-2.75808	6.65135e-06
Pik3c2g	-2.75748	0.000464517
Ago1	-2.74542	1.4585e-05
Zfp760	-2.74499	0.000176624
Cyp2f2	-2.74228	0.000238729
Mypop	-2.74193	0.00471851
Cdh18	-2.73765	0.0187343
1500017E21Rik	-2.73676	0.00592694
Rad51c	-2.72611	0.0481787
Bco2	-2.70634	1.84922e-05
Cd209f	-2.69676	0.014445
Mtx3	-2.68853	0.000189498
Ccpg1os	-2.68698	0.000716459
Lyrm7	-2.67947	0.00242932
Cib2	-2.67316	0.000797774
Snrnp25	-2.6723	0.00086398
Wdr35	-2.66866	0.000758733
Hemk1	-2.66686	0.00010708
Nap1l3	-2.66406	0.00747671
Hsbp1l1	-2.66278	0.0490501
Prss53	-2.65769	0.0146299
Tbc1d7	-2.65751	0.000367908
Cyp2c50	-2.65653	1.13484e-06
H2-Eb1	-2.65292	4.07539e-06
Wdr76	-2.65291	0.000915416
BC026585	-2.64131	7.43375e-05
Afm	-2.64086	3.19598e-06
Rttn	-2.64028	0.00383625
Gas1	-2.63975	1.43522e-05
Sirt4	-2.63736	0.000224951
Ppm1k	-2.635	0.0029093
Ifit3b	-2.63255	0.000379704
B230118H07Rik	-2.62972	0.00021905
Cby1	-2.62665	0.000565023
H2-Aa	-2.62621	4.53478e-06
Ttc8	-2.62095	0.000651978
Nfe2	-2.61849	0.0116269
Tbc1d19	-2.60511	0.00121224
Inmt	-2.58264	0.0187343
Ncald	-2.58094	0.000128968
4930480K23Rik	-2.55784	0.000977618
Spata7	-2.55372	0.0172034
Pisd-ps2	-2.55295	0.000729648
Rgn	-2.5504	5.90922e-06
Magix	-2.55031	9.87124e-05
Apol7a	-2.54834	1.13832e-05
Med12l	-2.54186	0.0344896
2010001A14Rik	-2.53677	0.00308415
Igsf10	-2.5367	0.00574822
Prr36	-2.52854	0.0498557
Zfp647	-2.52384	0.0418409
Mylk3	-2.52101	0.014351
Kynu	-2.52057	4.40642e-05
Otc	-2.5204	9.36649e-06
Abca2	-2.51178	0.00015014
Guf1	-2.50599	0.0001914
Rfng	-2.50141	0.000241798
Zfp579	-2.50134	0.00220212
Cfap36	-2.49398	0.00017648
Supt3	-2.47971	0.000931201
Zfp870	-2.47741	0.0327777
Klkb1	-2.47469	9.39225e-06
Nqo2	-2.47102	2.40102e-05
Pdzk1ip1	-2.46716	0.00201101
4930430F08Rik	-2.46502	0.00272322
Fam149a	-2.46277	0.000270244
Dnajc28	-2.46124	0.000268041
Ddo	-2.45442	0.000141019
Akr1c14	-2.45241	1.0424e-05
Dcaf12l1	-2.44483	0.00127293
Dleu2	-2.43894	0.000910328
Cyp4f15	-2.42121	3.30462e-05
Car5b	-2.41917	0.00137142
Zfp692	-2.41865	0.00519791
Tube1	-2.41827	0.0265845
Dbt	-2.41339	6.10879e-05
Agxt	-2.40732	0.000125609
Acox3	-2.40667	0.000395772
Adamts7	-2.40441	0.000427439
Ell3	-2.39951	0.0104518
Ccdc157	-2.39293	0.000513492
Ccdc181	-2.39191	0.00238892
Ccdc159	-2.38559	0.00791758
Magee1	-2.37737	0.00646989
Acadsb	-2.37495	0.000171195
Stxbp4	-2.37422	0.00166533
Tpgs2	-2.37412	0.00154827
Ugt2b1	-2.37168	0.00838867
Rpusd1	-2.37046	0.00752285
B4gat1	-2.37018	0.000543878
Acaa1b	-2.36337	5.02661e-05
Ndufaf5	-2.36279	0.00281059
Zfp354b	-2.35538	0.0242341
Paox	-2.35028	0.000189498
Metrn	-2.34571	0.00283322
Gm16793	-2.34483	0.0219403
Daglb	-2.34116	0.00477986
1810046K07Rik	-2.34074	0.00244362
Idi1	-2.34006	8.02228e-05
C730036E19Rik	-2.33643	0.0247763
Ubxn2b	-2.33539	0.00220212
Hgd	-2.33478	5.74853e-05
Nthl1	-2.33452	0.00655009
Mfsd9	-2.33145	0.00882977
Esrrg	-2.32823	0.0221946
5730455P16Rik	-2.32562	0.000533034
Fam122b	-2.32445	0.00477986
Pkhd1	-2.32105	0.0300407
Abat	-2.32103	7.16723e-05
Mme	-2.31846	0.000165771
Ftsj2	-2.31565	0.00171847
Trmt2b	-2.31545	0.000266203
N4bp2l1	-2.31492	6.84111e-05
Zfp72	-2.31229	0.0171594
3110052M02Rik	-2.3094	0.00723728
Akr1c6	-2.30777	0.00018894
Gstt2	-2.30622	0.000378163
Dync2h1	-2.3061	0.00366485
BC024386	-2.30358	7.43375e-05
Smarcal1	-2.3	0.00129945
Itgb3bp	-2.29919	0.00646595
Uroc1	-2.29686	6.08391e-05
Acot1	-2.29502	0.000279641
Cyp2d13	-2.29465	0.000210363
Cyp1a2	-2.29296	6.05119e-05
Ift80	-2.29234	0.00365343
Parp1	-2.2906	0.000520673
Zfp41	-2.29045	0.00564716
Ankrd26	-2.28908	0.00201911
Bbs1	-2.28603	0.0121763
Arl6	-2.28249	0.0111042
Nsdhl	-2.27712	0.00016058
Sat2	-2.27393	0.00191091
Serpinf1	-2.26443	0.000151658
Prkdc	-2.26207	0.00182223
Colgalt2	-2.25764	0.00366485
Haus5	-2.25708	0.0045014
Dock8	-2.2549	0.000243179
Mccc1	-2.2519	0.000165062
Tmem8b	-2.25134	0.00647216
Tbc1d30	-2.25078	0.0132015
Aadac	-2.25076	0.000151658
Ugt3a2	-2.24757	0.000120616
Sorl1	-2.24558	0.000810733
AI182371	-2.24233	0.000243179
Suox	-2.24225	0.000243179
Haao	-2.23642	0.000156554
Ifit3	-2.23597	0.000427439
Poll	-2.23536	0.00312669
Dnajc4	-2.23386	0.00166533
Zfp109	-2.23356	0.0160241
Klhl22	-2.23158	0.00141037
Ppp1r3b	-2.22678	0.00312669
Acyp1	-2.22494	0.00581798
Arhgef9	-2.22456	0.00116936
Aldoc	-2.22404	0.000176393
Lrrc56	-2.22226	0.00441276
Senp8	-2.21856	0.0109635
Mtmr7	-2.21793	0.00129945
Cyp2c44	-2.21637	0.00148949
Cyp2c54	-2.21265	0.00052897
Pank1	-2.20865	0.000151658
Uggt2	-2.20397	0.0124555
Scrn2	-2.20152	0.000612322
Acsl1	-2.20103	0.0002101
Pcmtd2	-2.19989	0.000658742
Msrb2	-2.19982	0.00220212
Ccdc28b	-2.19682	0.00646595
Zfp235	-2.19655	0.00765888
Mlh3	-2.19621	0.00257925
Gls2	-2.19105	0.00013716
Klhl17	-2.18875	0.00225746
Pmvk	-2.18713	0.000413937
Zfp763	-2.18691	0.0086383
Wdr19	-2.18652	0.0197663
Akr1c20	-2.18143	9.87124e-05
Mblac2	-2.18061	0.000652525
Mipep	-2.17971	0.00092655
Kcnj10	-2.17786	0.0083607
Ccr2	-2.16707	0.00599863
Lrrc45	-2.164	0.00412803
Papss2	-2.1639	0.000520673
Zfp873	-2.16107	0.0109863
H2-Ab1	-2.16057	0.000140845
Il1rap	-2.1597	0.000578984
Cep97	-2.15849	0.00718304
Nr1h5	-2.15738	0.0220204
Dhrs7	-2.15651	0.00287619
Wdpcp	-2.14815	0.018125
Fam151b	-2.14724	0.00735163
Rpgrip1l	-2.14244	0.0215371
Zfp563	-2.14178	0.00461702
Pigg	-2.14124	0.00169004
Rdm1	-2.14104	0.00279618
Zfp931	-2.13828	0.0212199
Tle2	-2.13775	0.00133003
Ugt2a3	-2.13728	0.000122284
Slc17a3	-2.13433	0.00191225
Zfp961	-2.13014	0.00240641
Ttc30b	-2.12793	0.00860804
Fdps	-2.12044	0.00838867
Abca8a	-2.12038	0.00016058
Ccdc61	-2.11886	0.0104518
Cog5	-2.11191	0.00269292
Kifap3	-2.10804	0.00312669
Cetn2	-2.10611	0.00240439
Unc93a	-2.10369	0.0193162
Sc5d	-2.09911	0.00312669
Pigb	-2.09712	0.0173543
Abcc6	-2.09662	0.0010404
Serpina1c	-2.09508	0.0389578
Neil1	-2.09489	0.0189626
Apol9a	-2.09455	0.00156348
Mpdz	-2.0943	0.0451235
Tmem216	-2.09399	0.0324558
Bdh2	-2.09389	0.00416862
G6pc	-2.0928	0.0267241
Zfp953	-2.0884	0.00476277
Sec31b	-2.08817	0.0114291
Gm20300	-2.08795	0.00120482
Gm4013	-2.08272	0.0490501
Ganc	-2.08255	0.0010594
Syn3	-2.07989	0.00765888
Klrk1	-2.07811	0.026983
Slc25a23	-2.07148	0.000669729
Zfp773	-2.07026	0.01526
Nudt16	-2.06942	0.00314501
Pdss2	-2.06828	0.00443538
A430046D13Rik	-2.06766	0.0103849
Rnf152	-2.06623	0.0135062
Ppp1r9a	-2.06612	0.00366485
Ccr5	-2.06419	0.00319313
Pgap1	-2.06371	0.00194467
Mib2	-2.06303	0.00272616
Ciita	-2.06244	0.00911701
Cyb5b	-2.06223	0.000931201
Mettl7a1	-2.05886	0.000337012
Hrsp12	-2.05699	0.000486095
Snx27	-2.05303	0.00235464
2810006K23Rik	-2.05139	0.00701417
Pfkm	-2.04663	0.000590446
Rbl2	-2.04205	0.000768503
Zfp420	-2.03978	0.0268488
Gsta4	-2.03793	0.000488894
Ppox	-2.03754	0.00460195
Recql4	-2.03613	0.0368536
Qdpr	-2.03581	0.000931201
Ugt2b36	-2.03532	0.000972985
Dars2	-2.03254	0.0047281
Slc1a2	-2.02911	0.000632732
Slc2a8	-2.02824	0.0026781
Mtrf1	-2.02819	0.00604317
Fhit	-2.02574	0.0239894
Cep131	-2.02371	0.014351
A430033K04Rik	-2.01806	0.0174829
Plxdc1	-2.01797	0.0289408
Cdk5rap2	-2.01743	0.00700335
Nxpe2	-2.0163	0.00261659
Tcf19	-2.016	0.0174829
Zfp354a	-2.01464	0.0226696
Dpcd	-2.01301	0.0151929
Insig1	-2.01298	0.000579629
Fbxl21	-2.0103	0.0159824
Fuk	-2.00646	0.00771063
Tppp	-2.0044	0.00332493
Zfp329	-2.00388	0.0139187
Lzts3	-2.00245	0.00267492
Plk5	-2.00202	0.0362127
4831440E17Rik	-2.0015	0.0394787
Abcg8	-2.0014	0.00080603
Siae	-2.00125	0.00324828
Armc9	-1.99836	0.014723
Zbtb26	-1.99818	0.0153402
Klf15	-1.99191	0.000579629
Bcs1l	-1.99185	0.00573445
Fabp1	-1.99155	0.00787919
Mlxipl	-1.98855	0.0264731
Pm20d1	-1.98697	0.0011458
Alg6	-1.98203	0.011685
Pcca	-1.98084	0.00118849
Dhrs3	-1.9806	0.00161267
Zfp932	-1.97927	0.00789571
Zfp369	-1.97922	0.0128386
Ybey	-1.97736	0.0246987
Gstm5	-1.96787	0.00911701
Msmo1	-1.96607	0.00111275
Rdh16	-1.9655	0.026983
AI118078	-1.9655	0.0281973
Mgam	-1.96451	0.00269292
Enpep	-1.96366	0.00236674
Fhod3	-1.9608	0.029114
Lman2l	-1.95938	0.00877223
Abhd3	-1.95703	0.00240439
Pdp2	-1.95683	0.00288746
Xkr8	-1.95597	0.00765888
Phkb	-1.95487	0.00436575
Elp4	-1.95434	0.00552552
Lss	-1.95383	0.00140737
Anks4b	-1.95223	0.0456656
Akr1e1	-1.95219	0.0028173
Ift22	-1.9502	0.0449137
Ccdc151	-1.94708	0.020705
Cyp2d40	-1.94591	0.00336313
Pla2g16	-1.9415	0.0025245
Serpind1	-1.94146	0.00147295
Tlcd2	-1.94045	0.00139098
Fgd4	-1.93598	0.00392533
Ccdc91	-1.92901	0.005214
Arhgap24	-1.92865	0.0208319
Cdadc1	-1.92858	0.00261179
Dalrd3	-1.92713	0.00432297
Umad1	-1.92616	0.00729145
Tmco3	-1.9186	0.00992358
Slco1b2	-1.91687	0.00137103
Serpina1a	-1.91536	0.0200494
1700030K09Rik	-1.91014	0.0434011
Gstm7	-1.91011	0.006082
2310001H17Rik	-1.9051	0.02315
C730002L08Rik	-1.90321	0.0350459
Smarca2	-1.90133	0.00303001
Mettl10	-1.89863	0.0310766
Ido2	-1.89506	0.00272513
A730017L22Rik	-1.89503	0.0095596
Lyplal1	-1.89296	0.00838931
Akr1c19	-1.88776	0.00446207
5830473C10Rik	-1.88767	0.00107749
Cyb5d2	-1.88665	0.0101927
Rnf5	-1.88632	0.00387059
Ptprd	-1.88352	0.00140304
Adh1	-1.88119	0.00220212
Ackr4	-1.88076	0.0246987
Clcn2	-1.87931	0.00208307
Serhl	-1.87155	0.00838867
1810034E14Rik	-1.87094	0.0143323
Katnal1	-1.86787	0.0133805
2510002D24Rik	-1.86188	0.0263548
Lactb2	-1.85959	0.00415154
Sfxn5	-1.85957	0.00261179
Notum	-1.85827	0.00135267
Zer1	-1.85806	0.00683538
Slc46a1	-1.85793	0.00574142
Pxmp2	-1.85125	0.00171847
Fn3krp	-1.84529	0.0124629
Mvd	-1.84516	0.00271095
Pah	-1.84454	0.0201696
Tmem237	-1.84263	0.0277165
Suv420h2	-1.8416	0.0110683
S1pr5	-1.84045	0.0172102
Slc26a1	-1.83992	0.00422158
H2-DMb1	-1.83957	0.00791367
Tstd3	-1.83936	0.0041121
Ugt3a1	-1.83743	0.00208307
Echdc3	-1.83721	0.00212289
Mccc2	-1.83717	0.00332663
Fads1	-1.83221	0.00304447
Copg2	-1.82849	0.0079824
Acat2	-1.82773	0.00477986
2610507I01Rik	-1.8269	0.00606762
Ghr	-1.8256	0.00225746
Igfals	-1.82463	0.00599886
Adat2	-1.81821	0.0411057
Tmx2	-1.81551	0.00951823
Rpp40	-1.81478	0.0168014
Hnrnph3	-1.81339	0.0489716
F13b	-1.81306	0.00220212
C8g	-1.80985	0.00341669
Exd2	-1.8084	0.0171594
Cd74	-1.80621	0.00265506
9830147E19Rik	-1.80458	0.0359886
Apol9b	-1.80401	0.0025245
Rfx3	-1.8029	0.0404462
Ggnbp1	-1.80044	0.0260126
Thap3	-1.79976	0.0131402
Sardh	-1.7997	0.0417641
Aspg	-1.79964	0.0249284
Casd1	-1.798	0.00962171
Tmem220	-1.79573	0.00792963
S100a1	-1.79464	0.0083607
Homez	-1.79359	0.0287255
Cps1	-1.79212	0.00236674
Rfc4	-1.78847	0.0467608
Abcg3	-1.78588	0.0216674
Ermard	-1.78527	0.0265812
Maob	-1.78123	0.00377767
St6galnac6	-1.78014	0.00717146
Bbox1	-1.77804	0.00316559
Lrpap1	-1.77687	0.00995404
Ldlr	-1.77604	0.00542853
Cuedc2	-1.77559	0.0139161
Mbl2	-1.77416	0.00379457
Cenpq	-1.77283	0.0228331
Gas2	-1.76819	0.00296439
Cyp51	-1.76626	0.00339972
Serpinb1a	-1.76439	0.0130193
Ift172	-1.76038	0.0126985
Ndufaf1	-1.75849	0.0147702
Fam173a	-1.75803	0.0158902
Btrc	-1.75666	0.0123253
Aldh4a1	-1.75055	0.00238892
Pde4c	-1.75046	0.00749548
Abca9	-1.7503	0.00962171
Ift140	-1.74981	0.017832
Gfm2	-1.74679	0.0100421
BC024139	-1.74357	0.00933419
Ces1e	-1.74323	0.0483529
Bcorl1	-1.73732	0.0263878
Pde9a	-1.73531	0.0111042
Haus7	-1.73454	0.0105762
Slc38a3	-1.73312	0.00723728
Commd10	-1.73257	0.0212116
Ndufaf7	-1.73255	0.0212199
Agmo	-1.72925	0.00721173
Ccdc107	-1.72866	0.00729271
Map3k10	-1.72546	0.0271752
4933404O12Rik	-1.72361	0.0456656
Necab1	-1.72134	0.0150219
AW146154	-1.72081	0.045453
Foxo4	-1.72059	0.0135381
Ccdc171	-1.71969	0.0114918
Trim30d	-1.71945	0.0223032
Fggy	-1.71575	0.00988618
Ndrg3	-1.71268	0.0131794
Rbbp9	-1.70638	0.0221946
F7	-1.70546	0.00999299
Tmem101	-1.70545	0.0352299
Amt	-1.70303	0.0300407
Tecr	-1.70274	0.00614797
Polr3k	-1.70211	0.0280068
Cep250	-1.69841	0.0192136
Hnmt	-1.69645	0.00870892
Pyroxd2	-1.69635	0.00471639
Gm1966	-1.69289	0.0197663
Pcsk9	-1.69059	0.0124555
H2-DMa	-1.68678	0.0174829
Prr16	-1.68649	0.0177701
Dcp1b	-1.68315	0.0482207
Slc35a1	-1.67837	0.0208319
Tsc2	-1.67744	0.0181364
Adh7	-1.67503	0.0154548
Ano8	-1.67277	0.0483529
Mzt2	-1.66949	0.0184772
Tmem184a	-1.66637	0.0336649
Itga8	-1.66525	0.01965
Nit2	-1.66218	0.00480609
Kcna2	-1.66051	0.0316864
Plscr2	-1.65681	0.0130695
Kctd7	-1.65653	0.0450797
Nudt13	-1.65576	0.038352
Gbp7	-1.65552	0.0223755
Enpp5	-1.65427	0.0210715
Dmap1	-1.64959	0.0367849
Slc16a2	-1.64677	0.0146299
Fzd8	-1.64594	0.0192136
Cecr5	-1.64586	0.0275317
Rab29	-1.64564	0.0439164
2610008E11Rik	-1.64244	0.0265812
Ankrd33b	-1.64181	0.00879489
Serpina1d	-1.64063	0.03446
Tmem260	-1.63841	0.0247869
BC089597	-1.63684	0.0266293
Apoa1bp	-1.63573	0.0199966
Hars2	-1.63241	0.0225083
Trim12c	-1.63063	0.0422228
0610005C13Rik	-1.6288	0.0143051
Cfhr1	-1.62871	0.00683538
Slc25a45	-1.62599	0.0118854
Abcg5	-1.62142	0.00847098
Pecr	-1.61981	0.00907251
Clec2d	-1.61943	0.0113441
Ormdl1	-1.61719	0.0223832
Tfpi2	-1.61621	0.0195352
Isoc2a	-1.61507	0.0137853
Adgre4	-1.61475	0.0185291
Gm4788	-1.61172	0.0132998
Slc10a1	-1.60763	0.0321429
Rhobtb2	-1.60706	0.0265812
Ldah	-1.60659	0.0243567
Ccnc	-1.60627	0.0411202
Car8	-1.60565	0.0072579
Bivm	-1.60508	0.0340494
Gypc	-1.60375	0.017832
Slc38a9	-1.6006	0.0433576
Kif1bp	-1.6003	0.0330006
Acy3	-1.60007	0.0116757
Prkra	-1.6	0.026983
Trip4	-1.59669	0.021455
Kcnn1	-1.59582	0.0456656
Apmap	-1.59426	0.0236862
Mrps15	-1.59376	0.0353596
Pbld2	-1.59052	0.0406503
0610007P14Rik	-1.58806	0.0147624
Ivd	-1.58579	0.0120677
Tpd52l1	-1.58272	0.0247321
Isoc1	-1.58211	0.0152675
Ids	-1.58105	0.0281589
Fam172a	-1.58082	0.0329306
Gatb	-1.58065	0.0267241
Cpq	-1.58052	0.0118021
Aadat	-1.58029	0.0113441
Mettl5	-1.5782	0.0396966
Sema4g	-1.57785	0.0109436
Pik3c3	-1.57709	0.0254959
Pomt1	-1.57356	0.0234978
Pttg1	-1.573	0.0176846
Wrn	-1.57266	0.0343977
Tmem18	-1.57265	0.0449137
Aldh7a1	-1.57028	0.014382
Mvk	-1.56877	0.0197663
Ifi27	-1.56799	0.0336649
Cecr2	-1.56461	0.0325723
Mettl17	-1.56413	0.0486866
Lmf1	-1.56332	0.0427318
Arhgap6	-1.5623	0.0393764
Izumo4	-1.56082	0.0275029
Zfp606	-1.56057	0.0356785
Copz2	-1.55979	0.0370955
Gstk1	-1.55814	0.0109142
Snap47	-1.55554	0.036247
Rgl3	-1.55344	0.0274246
Pbld1	-1.55334	0.0232998
Ttll5	-1.55289	0.0316266
Deptor	-1.54892	0.0171594
Dpp4	-1.54623	0.0167443
Zfp65	-1.54527	0.047196
Arhgap42	-1.54251	0.0363469
Sec14l2	-1.54158	0.0310353
Depdc5	-1.54086	0.0353688
Ankmy2	-1.53924	0.0420345
Akr1c12	-1.53913	0.0190539
Nipal3	-1.53604	0.0420606
Ergic3	-1.53593	0.0301619
Rhobtb3	-1.53479	0.0356969
Cadm3	-1.53271	0.0498557
Arhgef37	-1.52127	0.0254887
Slc35e2	-1.52078	0.026937
1110032A03Rik	-1.51862	0.0304668
Hsd11b1	-1.51842	0.012501
Btbd2	-1.51679	0.0324932
Cys1	-1.51671	0.0339399
Vps13c	-1.51573	0.0448138
Slc27a5	-1.5153	0.0118196
Srek1ip1	-1.51492	0.0494117
Dhcr7	-1.51368	0.0236184
Ropn1l	-1.5135	0.0364492
BC029214	-1.50721	0.0350985
Stx17	-1.5063	0.0355545
Nmnat1	-1.50171	0.041407
Rdh18-ps	-1.49627	0.0484639
Grb7	-1.49604	0.0171121
Dgka	-1.49011	0.049699
4931406C07Rik	-1.48747	0.0189626
Slc17a2	-1.4869	0.0489389
Slc27a2	-1.48077	0.029831
Paqr7	-1.47796	0.0459084
Fam89a	-1.47445	0.045453
Hibadh	-1.47288	0.0187831
Oaf	-1.46568	0.0266293
Dpyd	-1.46182	0.0146299
Akr1c13	-1.45991	0.0278422
A1cf	-1.45385	0.0260564
Aars2	-1.45288	0.0483529
3110057O12Rik	-1.45275	0.0355545
Hsd17b6	-1.45235	0.0179524
Lipc	-1.44936	0.0305419
Pdpr	-1.44589	0.0353027
Atp5sl	-1.44366	0.0295188
Asah2	-1.44115	0.046643
Fbxo3	-1.43794	0.0274701
Naa60	-1.43523	0.0223308
Cat	-1.4342	0.0184772
Gm2a	-1.43411	0.0249872
Aspdh	-1.42971	0.0247321
Gsta3	-1.42458	0.0272919
Hpd	-1.41335	0.0182261
Acad8	-1.40775	0.0456084
Hacl1	-1.40727	0.0459246
Ebp	-1.40115	0.0420606
Prodh	-1.39909	0.0249862
Aass	-1.39275	0.0398487
AI317395	-1.38911	0.0461335
Mthfd1	-1.38908	0.0340685
Hmgn5	-1.385	0.0270507
Dgcr6	-1.38341	0.0443981
Cryl1	-1.37704	0.0440596
Abca6	-1.36195	0.0375665
Nipsnap1	-1.33066	0.0344896
Cxcl12	-1.32928	0.0469622
Mut	-1.32736	0.0450797
Ass1	-1.32295	0.030337
Aldh8a1	-1.32243	0.045453
Fam213a	-1.29341	0.0415941
Sephs2	-1.29096	0.0369904
Aldh1a1	-1.28757	0.0430827
Iyd	-1.28487	0.038352
Trp53	1.33999	0.0488769
Nme2	1.3559	0.0461335
Ran	1.36663	0.045453
Fth1	1.37613	0.0488769
Rps4x	1.38055	0.0491177
Gnl3	1.3857	0.0461603
Rpl18	1.38791	0.0488056
Rpl14	1.39137	0.0449137
Rpl13	1.39801	0.0461335
Foxp4	1.39864	0.0403004
Id3	1.40156	0.0394787
Abca1	1.40769	0.0409034
Tuft1	1.41395	0.0488834
Rps10	1.41664	0.0461603
Ccm2	1.42456	0.0405468
Ppp2cb	1.43233	0.0336649
Slc16a1	1.43403	0.0303871
Rgs5	1.43457	0.0486866
Rps28	1.43602	0.0404373
Rpl18a	1.43946	0.0410433
Atox1	1.4395	0.0372557
Dstn	1.44408	0.0284126
Rbpms	1.44573	0.0292537
Rps5	1.44847	0.0354004
Dusp3	1.44947	0.0401212
Stk17b	1.4512	0.0468271
Lgmn	1.45319	0.0317468
Mapk6	1.45981	0.0322423
Lnx2	1.46074	0.0355545
Golt1a	1.46406	0.0374955
Rpl32	1.46482	0.0386625
Ermp1	1.4661	0.0336649
Yrdc	1.46711	0.0348431
Itpkc	1.46788	0.0393764
Ywhah	1.47229	0.0337619
Rpap3	1.47245	0.045453
Tm4sf4	1.47547	0.0449137
Abhd2	1.47551	0.0461603
Stmn1	1.47777	0.0429664
Rpl35	1.47988	0.03193
Il18bp	1.48364	0.0456084
Rpsa	1.48401	0.0247784
Grina	1.48577	0.0268289
Ifitm1	1.48889	0.0351215
Fcgr3	1.4917	0.0347286
Gls	1.49235	0.0443388
Zyx	1.49245	0.0321429
Lrrfip1	1.49518	0.0272919
Pfkl	1.49592	0.045453
Plin3	1.49713	0.0229896
Pdgfra	1.49759	0.042348
Grn	1.498	0.0364492
3110043O21Rik	1.49849	0.0272919
Cks1b	1.50934	0.0435081
Dusp16	1.51331	0.0208319
Tmem65	1.51447	0.0380331
Cdc34	1.51828	0.0241246
Pdlim1	1.52624	0.0254887
Ncl	1.53232	0.0247763
Igsf11	1.53447	0.0499658
Gar1	1.53482	0.0288518
Cystm1	1.53497	0.0364492
Srgn	1.53547	0.0399538
Rps20	1.53903	0.0203409
Tnfaip1	1.53953	0.0483073
Pdlim7	1.54173	0.0260126
Gss	1.54341	0.0282485
Zbtb18	1.55118	0.0351799
Actb	1.55658	0.0171594
Eif4e3	1.56177	0.030337
Cblb	1.56295	0.0456656
Bambi	1.56498	0.047196
Nup93	1.56983	0.0353826
Epb4.1l4aos	1.57405	0.0456656
Mafk	1.58116	0.0155237
Rps15a	1.5842	0.01853
Gab2	1.59356	0.0345772
Rhbdf1	1.59712	0.0215954
Sertad1	1.59761	0.0184772
Myh9	1.60023	0.038352
Npm1	1.60234	0.0158065
Ntmt1	1.606	0.0254959
Rell1	1.60805	0.037848
Hmces	1.60932	0.0172102
Mast2	1.61135	0.0136128
Lrrc16a	1.61171	0.0396966
Prkch	1.61262	0.0232665
Rpl39	1.61512	0.0165959
Adamtsl2	1.61934	0.0317432
Cpb2	1.62173	0.0227101
Rhoq	1.62272	0.0176109
Nek6	1.62797	0.0111387
Pla2g7	1.62934	0.0352531
Nek7	1.63016	0.0123739
Tnfrsf21	1.63027	0.0177489
Tmem86a	1.6342	0.0224256
Mapkapk2	1.63479	0.0171594
Lpxn	1.63732	0.0328692
Cdr2l	1.63994	0.0352299
Pitpnm1	1.64069	0.0183447
Rplp0	1.64136	0.0125662
2410002F23Rik	1.64646	0.0153494
H2-D1	1.64791	0.0162845
Atf4	1.64958	0.0122276
Il3ra	1.64971	0.0208635
Fblim1	1.64997	0.0462185
Ap5b1	1.65686	0.0192136
Pdgfa	1.6569	0.0228686
Tram2	1.65704	0.0278777
Rasip1	1.65877	0.0236862
Tbl1xr1	1.66214	0.0153273
Tax1bp3	1.66391	0.0153319
Tgif1	1.67387	0.0404198
Zbtb21	1.67554	0.0139461
Nt5dc2	1.67705	0.0247321
H2-Q4	1.68147	0.0143156
Wfdc17	1.68265	0.0254887
Aen	1.68472	0.0105762
Alkbh2	1.68517	0.029831
Als2cl	1.68551	0.026983
Btg1	1.69105	0.0153273
Ehd4	1.69139	0.0404655
Eef1b2	1.69357	0.00877223
Ddx21	1.69417	0.0128393
Fmnl2	1.69591	0.0488971
Samd4	1.69673	0.0328117
Id4	1.697	0.0469622
Jund	1.69737	0.0116269
Slc7a5	1.69747	0.0263439
Pqlc2	1.69994	0.011685
Cpeb1	1.70311	0.0279023
Ctsl	1.70567	0.0114918
Ddit3	1.70611	0.0220685
H2afj	1.70853	0.00646595
Tmem120a	1.71213	0.00987499
Gcnt2	1.7158	0.0108506
Gsr	1.72067	0.017832
Rpl13a	1.72087	0.00864842
Myl12a	1.72953	0.00854307
Slc39a4	1.73512	0.00835958
Adora2a	1.7364	0.0385042
Lrrc8a	1.73856	0.00802091
Itih3	1.74248	0.00563455
Pparg	1.7426	0.0186763
Fam131c	1.74296	0.0136662
Pop7	1.74307	0.0137786
Vat1	1.74445	0.0191927
Tmem82	1.74547	0.0108911
Gtf2a2	1.74801	0.0146248
H2afx	1.74966	0.00802091
Ifngr1	1.7532	0.0109159
Rhob	1.75392	0.00838931
Susd6	1.756	0.00814486
Tpm4	1.75644	0.00769963
H3f3b	1.76008	0.00941191
Sat1	1.76266	0.00655009
Tpm1	1.76533	0.0109159
Ppp2r2d	1.76583	0.0086383
Rpp38	1.7672	0.0321506
Serpinb6a	1.76868	0.00981107
Trmt61a	1.77536	0.0394829
Rps15a-ps4	1.77775	0.0322423
Srrm4	1.7795	0.00944509
Iqgap1	1.78094	0.00957506
Tjp2	1.78112	0.0205895
Gja1	1.78376	0.0107339
Rplp1	1.78756	0.00634435
Cdh4	1.79795	0.0499271
Tmem41a	1.79857	0.03536
Ptgfrn	1.79932	0.0150219
Rtkn	1.80691	0.00643784
Ms4a8a	1.8086	0.0396966
Spire1	1.81045	0.0364492
Upp1	1.8161	0.01965
Gnai1	1.82119	0.0170454
5430416N02Rik	1.8218	0.0153494
Ptpn2	1.82229	0.0272919
Bid	1.82355	0.0415581
Mthfr	1.82677	0.0192432
Galnt15	1.83042	0.0327078
Irs2	1.83212	0.0348445
Slc20a1	1.83317	0.00765888
Tmem125	1.83724	0.0355727
1810032O08Rik	1.84226	0.00981884
Stk39	1.84263	0.00724087
Lpar1	1.84978	0.0350459
Mad2l2	1.85062	0.00295492
Ccdc86	1.85191	0.00493646
Cdk17	1.8557	0.00393009
1700017B05Rik	1.86078	0.00626863
Ucp2	1.86322	0.0048463
Chic2	1.86909	0.0249998
Mfge8	1.87019	0.00535608
C330013J21Rik	1.87312	0.00854307
Limk1	1.87381	0.0149912
Fam83g	1.87694	0.0347286
Rpl41	1.88158	0.00382514
AI413582	1.88192	0.00832741
Trib3	1.88255	0.00262379
Acer2	1.88528	0.00484411
Fkbp5	1.89013	0.00802091
Hpx	1.89039	0.0078461
Sh3d21	1.89105	0.0158902
Cep170b	1.90208	0.0187343
Serpina3m	1.90248	0.00576341
Ldha	1.90567	0.0451235
Alpl	1.90834	0.00863266
Crip2	1.90963	0.00271095
Ngf	1.91268	0.00791048
Slc19a1	1.91353	0.0124042
Rps12	1.91494	0.00225746
Epha2	1.91757	0.0300407
1810055G02Rik	1.92326	0.00769349
Rps19	1.9284	0.0027192
Cd300e	1.92948	0.0461335
Pmm1	1.93284	0.0073082
Cep170	1.93366	0.00323663
B4galt1	1.94069	0.00304447
Gde1	1.94128	0.00517381
Eif4ebp3	1.95534	0.00191225
Itpripl2	1.96059	0.00542853
Slc11a2	1.97197	0.00225746
Dkk3	1.97411	0.00412886
Anxa5	1.97586	0.00190401
Fsd1l	1.98093	0.0385042
Fam25c	1.98106	0.0184772
Tmc7	1.98269	0.0456656
Psmd8	1.98626	0.0146299
Pawr	1.98647	0.0022152
Trpm4	1.9892	0.0170309
Shroom3	1.99037	0.0158902
Lmna	1.99424	0.0035506
Gm10872	1.99707	0.0443721
Wdr92	2.00081	0.00345949
Esam	2.00399	0.00313195
Tuba1c	2.00567	0.00192492
Il4ra	2.0083	0.0272919
Lrrc8b	2.01141	0.0173543
Ubqln2	2.01194	0.00623658
Ppp1r18	2.01221	0.00238892
Mid1	2.01568	0.00343173
Snhg8	2.01711	0.00173797
Tmem253	2.01817	0.0394787
Tead1	2.01907	0.00927998
Opn3	2.02022	0.0192616
Snhg6	2.02043	0.00220212
Galnt18	2.02976	0.0150115
Lbp	2.03626	0.0344896
Ddx28	2.03684	0.00238892
Creb3l1	2.03876	0.00994025
Ptpn14	2.04117	0.00392853
Gata6	2.04299	0.0169822
Spsb1	2.04519	0.00576899
Klhdc8a	2.04748	0.00397274
Snhg17	2.04832	0.00166533
Nfil3	2.05178	0.0112082
Ednra	2.0611	0.00239913
Chac1	2.06533	0.0236862
Sesn2	2.0654	0.0254959
Zfand2a	2.06664	0.00439639
Snhg1	2.0678	0.00129945
Adgrg2	2.08579	0.0109142
Impact	2.09874	0.011007
Bcl2l1	2.10359	0.026937
Snora65	2.10384	0.0177573
Taf1d	2.1097	0.00132546
Nop58	2.11177	0.0164361
Nop56	2.11746	0.0106945
Bcl2l11	2.11918	0.00161953
Nap1l1	2.12048	0.000830705
Ung	2.12295	0.00129945
Arl8a	2.1257	0.000741621
Chst11	2.12874	0.0234121
Adamtsl4	2.1379	0.0456084
Nhp2	2.13804	0.000771648
Agap1	2.14047	0.0107572
Lgals3	2.14425	0.00166533
Lilr4b	2.14769	0.0385042
Ppan	2.16091	0.0211038
D8Ertd82e	2.17031	0.0154419
Plekha1	2.17441	0.000729023
Cdc25a	2.1758	0.0449137
Slc25a24	2.17664	0.0381003
Rpl12	2.18449	0.000651978
Rragd	2.18627	0.00171847
Eif1a	2.20125	0.000443891
Lilrb4a	2.21281	0.0134307
E2f7	2.21324	0.0368536
Aebp2	2.21536	0.0375665
Id1	2.21798	0.00539803
Ctla2a	2.22056	0.00121852
Fam124a	2.22278	0.000672561
Slc12a4	2.2235	0.0270176
Tiparp	2.24647	0.0444563
Sik1	2.24985	0.000780208
Nt5c2	2.26173	0.047196
Tuba1b	2.26276	0.000308279
Skil	2.26327	0.000428241
Ero1l	2.26912	0.0184772
Eif4ebp1	2.28272	0.000279641
Gas5	2.28458	0.000285459
Arntl	2.29091	0.000125471
Rhbdf2	2.29697	0.0295889
Eppk1	2.31057	0.000422696
Myc	2.31418	0.00791367
Aldoa	2.31733	0.000425975
Hdc	2.31765	0.000451938
Pdp1	2.32188	0.00154761
Prune	2.32403	0.000300051
Cd68	2.32652	0.0204819
Slc2a1	2.32951	0.0010396
Litaf	2.3359	0.0231352
Ubtd2	2.33667	0.0011458
Slc13a3	2.34119	0.000244933
1700056E22Rik	2.34476	0.00749548
Pgm1	2.34555	0.0227798
Nedd9	2.3467	0.0265847
Fhdc1	2.34863	0.0177573
Rab31	2.35282	0.000357982
Efhd2	2.35684	0.0146299
Rassf1	2.36029	0.000242049
Itprip	2.36082	0.00285004
Shisa9	2.3767	0.00779208
Actg1	2.38222	0.00272066
Plekhh1	2.38568	0.0352299
Thbd	2.39199	0.000278799
Fhad1	2.39271	0.00564716
Camk2n2	2.39388	0.00271095
Spats2l	2.39479	0.045453
Bcl6b	2.39808	0.0011324
Arhgap27	2.39844	0.00661984
Cdr2	2.40737	0.0143098
Slc24a3	2.41101	0.0184878
Fbxo6	2.41133	5.7077e-05
Tubb4b	2.41651	0.00283322
Rgs1	2.42942	0.0188258
Ctla2b	2.43432	0.0200573
Map4k4	2.43924	0.00010483
Bax	2.4395	0.00108733
Hmga1	2.44951	0.00805112
Nr4a1	2.46003	0.0475992
Egln3	2.47142	0.000160035
C430049B03Rik	2.47202	0.0336649
Krt8	2.47282	0.0351799
Gm5779	2.49934	0.00336767
Ppp1r14b	2.50715	0.000110212
Haus8	2.51027	0.000809319
Tmem119	2.51184	0.000798375
Snhg12	2.51546	6.10879e-05
Slc35e4	2.52214	0.00247156
Rab30	2.53	0.000234705
Cd93	2.54898	0.00646989
Unc5b	2.55171	0.0247321
Tnfrsf10b	2.55662	0.03536
Tle3	2.56424	0.000590446
Slc1a4	2.56516	0.0281973
Prph	2.58316	0.0486932
H2-T22	2.5884	0.0127399
5330417C22Rik	2.59334	0.000619237
Slc41a3	2.59498	0.017832
Comtd1	2.59609	0.0253949
Dnah2	2.5965	0.00481481
AI507597	2.59724	0.000440856
Fosl2	2.60167	4.06019e-05
Gm12505	2.61297	4.88879e-05
Maff	2.61434	5.57107e-05
Krt18	2.61527	0.000815864
Smpd5	2.61978	0.0171594
Cdc42ep5	2.62837	0.000301565
Gprc5b	2.63838	0.0416031
Kctd17	2.64108	0.0263878
Rad18	2.65952	0.0145
Lyve1	2.65987	0.00216951
1110038B12Rik	2.66004	1.98164e-05
Nid1	2.66044	0.00981884
Hcn2	2.66068	0.0109159
Nudt18	2.66153	4.40642e-05
Cda	2.67078	0.00298764
Impdh1	2.69292	5.46621e-05
Tpd52	2.695	0.041435
Rasl10b	2.7018	0.0288518
Casz1	2.71413	0.0171594
Ppp1r15a	2.72001	0.0177136
Arhgef2	2.72157	2.00987e-05
Pnrc1	2.72318	4.25835e-05
Fam110c	2.72564	0.00191764
Mtmr11	2.72629	0.0426343
Trib2	2.74061	0.0129389
Junb	2.742	0.0482082
Lmcd1	2.76028	0.0429664
Cldn14	2.77326	6.37521e-05
Dusp5	2.77637	0.000262716
Ugt1a7c	2.77988	0.00374926
Hbegf	2.78212	0.000728826
Acot9	2.79979	0.0488834
2010003K11Rik	2.828	0.00191225
Il22ra1	2.82941	8.08878e-06
Pvr	2.82994	0.00132696
4833419F23Rik	2.84022	0.0072662
Marco	2.84241	0.0184772
Trp53inp1	2.84661	0.00646595
Fndc3b	2.85252	0.000232001
Fosb	2.86031	0.0351215
Adamts9	2.87081	3.30462e-05
2410006H16Rik	2.87173	8.06274e-06
Dbn1	2.88329	1.91549e-05
Ifnlr1	2.88861	0.0129673
Enc1	2.90277	0.0490387
D17H6S56E-5	2.90602	0.0153494
Phgdh	2.91998	0.0104518
1500012F01Rik	2.92542	4.07539e-06
Ntf3	2.94708	0.0009283
Pfkfb3	2.95242	0.00542853
Grhl1	2.96927	4.6743e-05
Zbtb8b	2.98737	0.0141389
Jun	2.9985	0.0010396
Eif6	3.00035	0.00208307
Cd9	3.01331	0.000243179
Eva1c	3.01585	0.00542853
Tubb5	3.01716	8.23971e-07
Sema6b	3.02561	0.0259626
Snord22	3.05219	0.00166533
Ifrd1	3.05642	1.78726e-06
Ppap2c	3.06836	0.00137103
Specc1	3.09122	0.00765888
Pkm	3.09292	0.000783908
Itga6	3.09994	0.00375044
Itgb3	3.09996	8.23971e-07
Asb11	3.10897	0.021522
Prelid2	3.11869	6.04169e-07
Tmem151a	3.15738	0.00191225
Slc38a1	3.16366	8.41226e-05
Synpo	3.16983	9.42296e-07
Fabp4	3.17988	0.0377604
Gadd45g	3.21822	0.0171594
Cidea	3.21826	0.000651978
Trim15	3.22334	0.00366485
Pdk4	3.23008	0.00113023
Prr7	3.23128	0.0390106
Bglap3	3.23726	0.00272066
Spon2	3.24122	0.00164612
Hp	3.2438	0.00261179
Col4a1	3.24761	9.79223e-07
Fbp2	3.25208	0.0045058
Serpina5	3.28495	0.0381003
Creb5	3.28802	0.016177
Kcnj8	3.29907	4.04519e-07
Rgs4	3.30457	2.91424e-05
Tmsb10	3.32685	0.00178936
Slc7a1	3.33363	0.0234787
Adamts1	3.33508	0.0159824
Mvp	3.34315	0.0416031
Chst8	3.34325	0.00592694
Tubb2a	3.3437	0.000947858
Rhoc	3.35053	1.33494e-05
4931440P22Rik	3.35355	0.000917343
BC048546	3.36079	0.00876678
Ovol1	3.36658	0.029831
Gm11974	3.37584	7.88064e-05
Snhg5	3.37991	1.16518e-07
Cd300lf	3.40714	0.0214396
Gm6682	3.45162	0.00014513
Dusp10	3.46931	0.00872323
Klf6	3.47285	0.00272616
Fst	3.47844	0.0130378
Tmem202	3.4811	0.0300644
Pde10a	3.48192	0.000238139
Cebpd	3.48363	5.15904e-06
Sgk1	3.48726	3.48189e-08
Defb1	3.48949	0.0487276
Ttc39a	3.49227	0.012012
Zbtb7c	3.49643	1.70926e-06
2310034O05Rik	3.49825	0.00147972
Tmprss2	3.51201	0.030172
Olfr56	3.53472	0.00279618
Tagln2	3.53685	0.0188403
Cldn23	3.53871	0.0069365
Serpina3n	3.5397	0.0179156
Clcf1	3.54664	0.0109142
BB123696	3.5637	0.000301565
Mthfd2	3.59122	0.000101174
Cfap69	3.60379	8.08878e-06
Osbpl10	3.61627	0.000107151
Lppr1	3.61758	5.62705e-06
Cpne8	3.61906	0.0477208
Neto2	3.63204	0.00183469
Tubb6	3.64487	1.38622e-08
Gpx3	3.70038	1.16579e-08
Sphk1	3.71041	0.00112641
Ifitm5	3.71072	0.00643784
Tgm2	3.72287	3.34432e-09
Ctps	3.7247	0.0226014
Sh3bp4	3.73905	8.21788e-07
Gdf15	3.74608	0.041435
Dpep2	3.75548	0.00718304
Nupr1	3.75751	0.0286887
Slc7a15	3.76691	0.00762744
Atg9b	3.79792	0.0027192
Il20rb	3.80381	0.0483529
Spon1	3.82171	0.00132594
Rin1	3.83827	0.0247321
Atf3	3.84902	1.38137e-05
Hmga2	3.85132	0.00508197
Btc	3.85852	0.0352394
Aldh1l2	3.86396	0.000108983
Slc16a3	3.87218	0.000443891
D330045A20Rik	3.8936	4.43835e-05
Mycn	3.89691	2.90001e-06
Tnfrsf23	3.90709	0.0226214
Adm	3.91005	0.00568887
Il1r2	3.92305	0.029831
Uap1l1	3.93946	0.0027192
Gm15441	3.97278	3.32987e-05
Npb	3.98722	1.91512e-05
Arid5a	4.01606	1.93298e-06
Psat1	4.01909	0.00168294
Hcar2	4.07692	0.0344204
Klf4	4.09821	2.28751e-10
Etv4	4.10437	0.000334878
Gpc3	4.14279	0.01526
Sema3b	4.18988	0.0174234
Plcl1	4.19548	6.65518e-06
Tox2	4.22113	0.00704906
Apold1	4.22811	0.00805395
Myom3	4.23019	0.00254871
Adrb2	4.23564	2.21916e-10
Olr1	4.24387	0.0287106
Dusp8	4.27299	2.64375e-10
C920025E04Rik	4.27395	0.00368731
Inhbb	4.29112	0.00165277
Igfbp1	4.30009	7.23899e-06
Anxa2	4.30473	0.000644769
Smpd3	4.32285	0.0202161
Ddit4	4.32466	0.00933958
Mas1	4.34387	0.00911701
Gsta1	4.35542	0.0180618
Usp43	4.37033	0.0015103
Fam83c	4.37809	0.0138619
Gm5122	4.38379	0.0153273
Apoa4	4.3855	1.6587e-05
Gprc5a	4.39418	2.02159e-05
Hr	4.41474	1.05812e-05
Kcne4	4.44891	0.000242049
Btg2	4.45647	0.00240439
Shc2	4.47748	4.75725e-05
Glipr2	4.49578	0.0317869
Rasd1	4.49948	0.00494004
Tes	4.55026	2.57296e-05
Lrp8	4.55506	4.0479e-07
Runx1	4.5942	0.029831
Phlda3	4.60906	0.032094
Mybl1	4.61415	0.0297783
Wfdc3	4.62372	0.000619586
Cxcl14	4.62926	0.000672561
Fam107a	4.6312	0.00288746
F2rl1	4.63435	0.0139196
Aloxe3	4.64242	0.0332645
Fa2h	4.65076	0.0220264
Mapk13	4.6579	1.0442e-09
Cd63	4.70064	0.00312669
Abcc12	4.72025	0.0137733
Ddr1	4.72893	0.00770106
Pak6	4.72934	0.0203613
Steap1	4.7548	0.00868517
Hilpda	4.90307	0.00010308
Tnfaip3	4.90409	0.0456084
S100a11	4.92676	0.0243567
Bex2	4.96604	1.19384e-06
Ptgs2	4.97156	0.0188258
Sdcbp2	4.98593	0.00867912
Ypel4	4.99747	0.000537681
Map3k6	4.99872	5.13714e-08
Tnfrsf12a	5.00776	0.000243179
Npy	5.01122	0.00811132
Ccdc120	5.05582	7.07318e-06
E030018B13Rik	5.0602	0.00860231
Ceacam16	5.06487	0.0109159
Akr1c18	5.07848	4.64601e-05
Cd24a	5.0864	0.0330006
Nrg1	5.13847	0.0042857
Wisp2	5.1419	0.0371216
Ubd	5.14843	0.01526
Ch25h	5.15994	0.00104619
Elovl7	5.18101	0.038352
Orm2	5.19148	0.0266293
Fgf21	5.20545	4.89627e-05
Sox9	5.21773	0.0120677
Mt1	5.29712	5.02661e-05
Arnt2	5.3535	5.44232e-08
Sema3c	5.35633	0.00121852
Plaur	5.36798	0.000494898
Spire2	5.37866	2.29657e-08
E230025N22Rik	5.42277	0.0200573
Itga2	5.42438	2.54538e-13
Cbr3	5.43027	0.0149637
Tmem252	5.46545	0.00152122
Fam71f2	5.47385	0.000575627
Cdkn1a	5.50603	1.22998e-05
Tmem171	5.56219	0.0103858
Cidec	5.57198	0.0177573
Scn8a	5.57687	1.7721e-06
Cntnap1	5.59571	0.035978
Adcy1	5.63679	0.00161267
Adamts4	5.65299	0.00146157
Bmp8b	5.74563	6.00734e-05
Sfn	5.85792	0.000260331
Nos2	5.9228	0.00078912
Sele	5.94258	0.0169822
Krt20	5.99547	0.0184772
Cxcl1	6.01732	0.0152675
Sprr2b	6.02158	0.00981884
Arfgef3	6.04062	0.0110989
Cd28	6.08485	5.63875e-19
Cxcl5	6.13943	0.0192236
Elf3	6.18204	0.0150692
Ccl2	6.1834	0.000620727
Mt2	6.2067	4.64601e-05
Tubb2b	6.23599	0.0266171
Spink1	6.27014	4.25835e-05
Ptprn2	6.30386	0.0207995
Kdelr3	6.32489	0.00534486
Mep1a	6.35416	0.0218593
Slc10a6	6.36393	0.0118196
Gipc2	6.38976	0.00395201
Barx2	6.40294	4.89363e-05
Ccl7	6.47163	0.0316045
Slc7a11	6.49127	0.00506057
Sprr1a	6.57245	2.17609e-12
Cgref1	6.61302	0.00562888
Gm19345	6.62766	0.000719133
Nefm	6.64127	0.00167314
Celsr3	6.78094	0.00363392
Dlgap2	6.79196	0.0272919
Scn5a	6.81912	0.0139187
Ier3	6.86949	0.0103433
Igdcc4	6.87142	0.0052475
Timp4	6.92074	0.0336199
Mgarp	7.01781	4.30315e-05
Ly6d	7.09763	0.00524572
Saa1	7.14426	0.0396966
Mab21l3	7.23267	0.000651978
Duoxa1	7.44237	0.0192136
Cacna1b	7.49374	0.000357982
Myo16	7.50023	0.000783908
Rnf138rt1	7.51656	0.0227798
Cxcl2	7.7322	0.00363392
Fosl1	8.24794	0.00477986
Mmp24	8.25782	2.14641e-08
Lcn2	8.33394	0.00526478
Reg3b	8.44242	0.0177701
Serpine1	8.4873	5.28038e-06
Nxph4	9.43028	0.014445
Fgf23	9.49353	1.84002e-05
Adm2	9.62796	0.000477032
Clvs2	Inf	0.00303001
Epo	Inf	0.045453
Fezf1	Inf	0.0302816
Fmr1nb	Inf	0.0374955
Gml	Inf	0.000141631
Il6	Inf	0.00162045
Kcnv2	Inf	0.021276
Mt3	Inf	0.00506057
Sec1	Inf	7.43375e-05
Spatc1	Inf	0.00477986
4933438K21Rik	#NAME?	0.00193291
Art2b	#NAME?	0.0129133
D630024D03Rik	#NAME?	0.00793015
Klra17	#NAME?	0.0234787

## Sheet: BP-upregulated pathway
Category	Term	Count	%	PValue	Genes	List Total	Pop Hits	Pop Total	Fold Enrichment	Bonferroni	Benjamini	FDR
GOTERM_BP_DIRECT	GO:0008285~negative regulation of cell proliferation	36	0.0368264	1.6481e-08	PTGS2, IFITM1, ADORA2A, E2F7, PPARG, GJA1, CPEB1, SOX9, FTH1, CD9, WISP2, GPC3, NPM1, TRP53INP1, RUNX1, FOSL1, TES, TRP53, B4GALT1, IL6, PTPN2, PTPN14, TAX1BP3, HMGA1, FEZF1, SH3BP4, DDR1, CDKN1A, ADM, BTG2, BTG1, BAX, JUN, MYO16, TGIF1, KLF4	567	384	18082	2.98975	4.72995e-05	4.72995e-05	2.95305e-05
GOTERM_BP_DIRECT	GO:0043065~positive regulation of apoptotic process	33	0.0337575	2.27426e-08	BID, PTGS2, TNFRSF12A, ADAMTSL4, PPARG, BCL2L1, PAWR, LPAR1, GATA6, TGM2, RHOB, TRP53INP1, FOSL1, PHLDA3, TRP53, B4GALT1, IL6, NTF3, NR4A1, HMGA2, ANXA5, BCL2L11, DDIT3, ADRB2, NUPR1, ITGA6, ADM, JUN, BAX, GADD45G, UBD, ID3, NGF	567	335	18082	3.14147	6.52693e-05	3.26352e-05	4.075e-05
GOTERM_BP_DIRECT	GO:0032496~response to lipopolysaccharide	24	0.0245509	6.01452e-08	ALDOA, CXCL1, ALPL, TNFRSF21, LITAF, PTGS2, CXCL5, CXCL2, DUSP10, TIMP4, MAPKAPK2, JUNB, EDNRA, THBD, TNFRSF10B, ADM, RPL13A, KCNJ8, JUN, JUND, LBP, NOS2, SPON2, EPO	567	197	18082	3.88516	0.000172602	5.75373e-05	0.000107767
GOTERM_BP_DIRECT	GO:0008284~positive regulation of cell proliferation	43	0.0439871	6.69458e-08	GCNT2, PTGS2, PDGFA, BTC, ARNT2, RPS15A, BCL2L1, TPD52, SOX9, REG3B, EDNRA, GAB2, CLCF1, NPM1, MAS1, NRG1, MYC, EPO, TRPM4, IRS2, IL6, LGALS3, NTF3, CRIP2, ACER2, SPHK1, RASIP1, HILPDA, FGF21, HMGA2, RPS4X, MYCN, ADRB2, ATF3, ADM, AKR1C18, JUN, PDGFRA, FABP4, HBEGF, ID4, BAMBI, NGF	567	542	18082	2.53007	0.000192116	4.80325e-05	0.000119953
GOTERM_BP_DIRECT	GO:0048146~positive regulation of fibroblast proliferation	13	0.0132984	6.98302e-07	CDKN1A, FOSL2, PDGFA, JUN, BTC, SERPINE1, SPHK1, PDGFRA, TGIF1, ITGB3, MYC, FNDC3B, ANXA2	567	65	18082	6.37813	0.00200212	0.000400745	0.0012512
GOTERM_BP_DIRECT	GO:0042127~regulation of cell proliferation	24	0.0245509	7.84582e-07	BID, TRP53, B4GALT1, SAT1, SGK1, IL6, PTGS2, CXCL5, FA2H, CXCL2, IL4RA, S100A11, EGLN3, TEAD1, SOX9, JUNB, TNFRSF10B, JUND, CHST11, SERPINE1, NOS2, KLF4, TES, GNL3	567	227	18082	3.3717	0.00224922	0.000375221	0.0014058
GOTERM_BP_DIRECT	GO:0006915~apoptotic process	41	0.0419412	1.74489e-06	BID, TNFRSF21, LITAF, TNFRSF12A, ADAMTSL4, EGLN3, STK17B, RTKN, TRIB3, GJA1, BEX2, BCL2L1, KRT20, PAWR, UNC5B, AEN, RHOB, TRP53INP1, ERO1L, HCAR2, PHLDA3, SRGN, EPO, TRP53, SGK1, CHAC1, CIDEA, NR4A1, BCL2L11, EPHA2, DDIT3, CIDEC, DDIT4, WDR92, LCN2, TNFRSF10B, BAX, GADD45G, TNFAIP3, PPP1R15A, NEK6	567	570	18082	2.29389	0.00499531	0.000715148	0.00312642
GOTERM_BP_DIRECT	GO:0010942~positive regulation of cell death	10	0.0102296	1.52647e-05	CDKN1A, PTGS2, AKR1C18, UCP2, ACER2, HP, LPAR1, BCL2L11, MYCN, MT3	567	48	18082	6.64389	0.0428643	0.00546129	0.0273476
GOTERM_BP_DIRECT	GO:0034097~response to cytokine	12	0.0122755	4.27415e-05	TRP53, SERPINA3N, SERPINA3M, PTGS2, JUN, JUND, TIMP4, MAPKAPK2, BCL2L1, SKIL, FOSL1, JUNB	567	81	18082	4.72454	0.115445	0.0135376	0.0765561
GOTERM_BP_DIRECT	GO:0006953~acute-phase response	8	0.00818364	8.89736e-05	REG3B, IL6, SERPINA3N, SAA1, HP, LBP, ORM2, EPO	567	35	18082	7.28929	0.225367	0.0252133	0.159302
GOTERM_BP_DIRECT	GO:0070059~intrinsic apoptotic signaling pathway in response to endoplasmic reticulum stress	8	0.00818364	0.000107497	TRP53, ATF4, TNFRSF10B, CHAC1, BAX, TRIB3, ERO1L, DDIT3	567	36	18082	7.08681	0.265475	0.0276586	0.192436
GOTERM_BP_DIRECT	GO:0001525~angiogenesis	20	0.0204591	0.000198164	SAT1, COL4A1, CCL2, PTGS2, TNFRSF12A, PDGFA, APOLD1, RASIP1, MFGE8, MYH9, NCL, EPHA2, ANXA2, UNC5B, JUN, SERPINE1, RHOB, HBEGF, ADM2, EPO	567	239	18082	2.66867	0.433788	0.0462931	0.354473
GOTERM_BP_DIRECT	GO:0045944~positive regulation of transcription from RNA polymerase II promoter	53	0.0542166	0.000204198	FOSL2, ELF3, E2F7, PPARG, F2RL1, ARNT2, RHOQ, BARX2, GATA6, GTF2A2, CREB3L1, NRG1, IFRD1, MYC, FOSL1, SERTAD1, TBL1XR1, ARHGEF2, ARID5A, FOSB, ARNTL, GRHL1, HMGA2, HMGA1, NCL, TOX2, DDIT3, JUNB, MYCN, ADRB2, NME2, JUN, BEX2, MYBL1, SOX9, JUND, RUNX1, ETV4, CD28, TRP53, KLF6, IL6, ZBTB7C, NTF3, CEBPD, NR4A1, TEAD1, CREB5, ATF4, ATF3, ITGA6, ID4, KLF4	567	995	18082	1.6987	0.443511	0.044084	0.365248
GOTERM_BP_DIRECT	GO:0071277~cellular response to calcium ion	9	0.0092066	0.0002246	ADCY1, SLC25A24, AKR1C18, JUN, JUND, FOSB, SCN5A, JUNB, IQGAP1	567	53	18082	5.41539	0.475167	0.0450041	0.401673
GOTERM_BP_DIRECT	GO:1990440~positive regulation of transcription from RNA polymerase II promoter in response to endoplasmic reticulum stress	5	0.00511478	0.000263027	TRP53, ATF4, ATF3, CREB3L1, DDIT3	567	11	18082	14.4958	0.529984	0.0490868	0.470243
GOTERM_BP_DIRECT	GO:0007155~cell adhesion	31	0.0317116	0.000324808	TNFRSF12A, NEDD9, ITGB3, CD24A, CDH4, MMP24, IGSF11, CD9, CGREF1, WISP2, LPXN, CD93, RHOB, CNTNAP1, ESAM, ZYX, SPON2, SPON1, B4GALT1, OLR1, ITGA2, CELSR3, FBLIM1, NID1, MFGE8, CD63, MYH9, EPHA2, LYVE1, ITGA6, SELE	567	485	18082	2.03837	0.606373	0.0566067	0.580392
GOTERM_BP_DIRECT	GO:0045740~positive regulation of DNA replication	8	0.00818364	0.000343376	IL6, PDGFA, JUN, NPM1, PDGFRA, MAS1, TNFAIP1, EPO	567	43	18082	5.93314	0.626806	0.056331	0.613473
GOTERM_BP_DIRECT	GO:0001666~response to hypoxia	17	0.0173902	0.000366849	ALDOA, FOSL2, CCL2, ARNT2, APOLD1, EGLN3, ITGA2, PDLIM1, CD24A, DDIT4, EDNRA, MTHFR, ADM, UCP2, NOS2, MT3, EPO	567	192	18082	2.82365	0.651128	0.0568243	0.65528
GOTERM_BP_DIRECT	GO:0048147~negative regulation of fibroblast proliferation	7	0.00716069	0.000414622	TRP53, NUPR1, BAX, TRP53INP1, PAWR, MYC, FTH1	567	32	18082	6.97608	0.695844	0.0607211	0.740316
GOTERM_BP_DIRECT	GO:0032869~cellular response to insulin stimulus	11	0.0112525	0.000420532	INHBB, IRS2, SGK1, RAB31, CCL2, UCP2, PPARG, TRIB3, RHOQ, CPEB1, MYC	567	88	18082	3.98633	0.70096	0.0585735	0.75083
GOTERM_BP_DIRECT	GO:0009611~response to wounding	9	0.0092066	0.000423607	IL6, CCL2, ADM, PDGFA, BAX, ABHD2, ID3, TNFAIP3, MYC	567	58	18082	4.94855	0.703589	0.0562606	0.756301
GOTERM_BP_DIRECT	GO:0043524~negative regulation of neuron apoptotic process	15	0.0153443	0.000515991	CCL2, NTF3, ADORA2A, LGMN, BCL2L1, REG3B, UNC5B, BTG2, CLCF1, JUN, BAX, NPM1, MT1, NGF, MT3	567	160	18082	2.98975	0.772653	0.0651141	0.920523
GOTERM_BP_DIRECT	GO:2000271~positive regulation of fibroblast apoptotic process	4	0.00409182	0.000568544	BID, BTG1, STK17B, BCL2L11	567	6	18082	21.2604	0.804498	0.0685051	1.01383
GOTERM_BP_DIRECT	GO:0007623~circadian rhythm	12	0.0122755	0.000569514	TRP53, ADCY1, ATF4, ID1, JUN, JUND, ID4, NOS2, ARNTL, ID3, NFIL3, NGF	567	108	18082	3.54341	0.805042	0.0658552	1.01555
GOTERM_BP_DIRECT	GO:0060326~cell chemotaxis	10	0.0102296	0.000722879	CXCL1, CCL2, CXCL14, CXCL5, SAA1, CXCL2, PDGFRA, HBEGF, LPAR1, EPHA2	567	78	18082	4.08855	0.874495	0.079664	1.28736
GOTERM_BP_DIRECT	GO:0009612~response to mechanical stimulus	9	0.0092066	0.000746641	INHBB, CCL2, BTG2, JUN, JUND, PPARG, FOSB, FOSL1, JUNB	567	63	18082	4.55581	0.882775	0.0791411	1.32941
GOTERM_BP_DIRECT	GO:0051726~regulation of cell cycle	12	0.0122755	0.000774562	TRP53, CDKN1A, SGK1, JUN, BAX, JUND, NPM1, GADD45G, SFN, ARNTL, ID3, JUNB	567	112	18082	3.41686	0.891809	0.0790642	1.3788
GOTERM_BP_DIRECT	GO:0045444~fat cell differentiation	10	0.0102296	0.00079364	TMEM120A, INHBB, ALOXE3, CEBPD, PPARG, NR4A1, ID4, CREB5, HMGA2, KLF4	567	79	18082	4.03679	0.897578	0.078157	1.41253
GOTERM_BP_DIRECT	GO:0010628~positive regulation of gene expression	26	0.0265968	0.000835287	GJA1, PAWR, ITGB3, SOX9, SERPINE1, TRP53INP1, NFIL3, NRG1, ETV4, MT3, CD28, TRP53, IL6, LMNA, HMGA2, MYCN, PLAUR, LCN2, ATF4, ATF3, ID1, ID4, ADM2, PPP1R15A, KLF4, NGF	567	399	18082	2.07809	0.909125	0.0793719	1.48613
GOTERM_BP_DIRECT	GO:0010466~negative regulation of peptidase activity	12	0.0122755	0.00111354	SERPINA3N, BC048546, SERPINA3M, GPC3, SERPINB6A, SERPINA5, SERPINE1, SPINK1, TIMP4, ITIH3, WFDC3, NGF	567	117	18082	3.27084	0.959141	0.101104	1.97654
GOTERM_BP_DIRECT	GO:0001836~release of cytochrome c from mitochondria	6	0.00613773	0.00112541	BID, TRP53, JUN, BAX, BCL2L1, SFN	567	26	18082	7.35938	0.960512	0.0990001	1.99742
GOTERM_BP_DIRECT	GO:0030855~epithelial cell differentiation	9	0.0092066	0.00112751	RPSA, COL4A1, ELF3, LGALS3, GATA6, PPARG, ID3, CD63, TAGLN2	567	67	18082	4.28382	0.96075	0.0962305	2.00111
GOTERM_BP_DIRECT	GO:0050731~positive regulation of peptidyl-tyrosine phosphorylation	11	0.0112525	0.00124721	TRP53, ARHGEF2, IL6, NTF3, PDGFRA, HBEGF, LRP8, ITGB3, NRG1, CD24A, EHD4	567	101	18082	3.47324	0.972172	0.102854	2.21131
GOTERM_BP_DIRECT	GO:0007420~brain development	17	0.0173902	0.00130851	BID, IRS2, COL4A1, NTF3, PFKFB3, ARNT2, SPHK1, SLC7A11, BCL2L11, DDIT4, CD9, ID1, ID4, H3F3B, STMN1, NRG1, MT3	567	216	18082	2.50991	0.976667	0.104637	2.31881
GOTERM_BP_DIRECT	GO:0010976~positive regulation of neuron projection development	13	0.0132984	0.00133748	IL6, NME2, CXCL5, GRN, ENC1, SPHK1, ADAMTS1, CPEB1, GPRC5B, CD24A, DBN1, EPO, NGF	567	138	18082	3.00419	0.978531	0.103939	2.36955
GOTERM_BP_DIRECT	GO:0006366~transcription from RNA polymerase II promoter	13	0.0132984	0.00133748	FOSL2, ELF3, FOSB, JUNB, GATA6, JUN, JUND, GTF2A2, OVOL1, DDX21, NFIL3, MYC, KLF4	567	138	18082	3.00419	0.978531	0.103939	2.36955
GOTERM_BP_DIRECT	GO:0008360~regulation of cell shape	13	0.0132984	0.00142333	ALDOA, IL6, SHROOM3, CCL2, FBLIM1, RHOQ, MYL12A, LPAR1, BAMBI, MYH9, TPM1, CCL7, CDC42EP5	567	139	18082	2.98258	0.983225	0.107342	2.51982
GOTERM_BP_DIRECT	GO:0007017~microtubule-based process	7	0.00716069	0.00162148	TUBB2B, TUBB2A, TUBB5, TUBB6, TUBA1B, TUBA1C, TUBB4B	567	41	18082	5.44475	0.990509	0.118276	2.86584
GOTERM_BP_DIRECT	GO:0002526~acute inflammatory response	5	0.00511478	0.00163342	CXCL1, B4GALT1, IL6, NUPR1, DEFB1	567	17	18082	9.3796	0.990829	0.116149	2.88665
GOTERM_BP_DIRECT	GO:0006865~amino acid transport	7	0.00716069	0.0018425	SLC7A15, SLC7A1, SLC38A1, MYC, SLC7A5, SLC7A11, PQLC2	567	42	18082	5.31511	0.994973	0.126908	3.25042
GOTERM_BP_DIRECT	GO:0006412~translation	25	0.0255739	0.00193983	RPL18, EIF6, EIF4E3, EEF1B2, RPL14, RPL13, RPL35, RPS15A, RPL39, RPS28, RPL32, SLC25A24, RPS20, RPL12, RPSA, EIF1A, RPS4X, RPS5, RPS19, RPL18A, RPL41, RPL13A, UCP2, RPS12, NHP2	567	401	18082	1.9882	0.9962	0.130049	3.41932
GOTERM_BP_DIRECT	GO:0050860~negative regulation of T cell receptor signaling pathway	5	0.00511478	0.0020486	CBLB, DUSP3, LGALS3, PTPN2, PAWR	567	18	18082	8.85851	0.997221	0.133722	3.60773
GOTERM_BP_DIRECT	GO:0009314~response to radiation	6	0.00613773	0.00219948	JUN, JUND, BCL2L1, MYC, CDC25A, JUNB	567	30	18082	6.37813	0.998199	0.139691	3.86853
GOTERM_BP_DIRECT	GO:0042493~response to drug	22	0.022505	0.0024219	TRP53, IL6, ADCY1, PTGS2, ADORA2A, PPARG, ITGA2, TIMP4, ABCA1, FOSB, JUNB, LCN2, CDKN1A, MTHFR, GATA6, JUN, JUND, MAS1, TGIF1, LRP8, FOSL1, CPB2	567	339	18082	2.0696	0.99905	0.149426	4.25176
GOTERM_BP_DIRECT	GO:0070374~positive regulation of ERK1 and ERK2 cascade	15	0.0153443	0.00243973	EDNRA, GLIPR2, IL6, GCNT2, CCL2, PDGFA, JUN, F2RL1, PDGFRA, FGF23, FGF21, ITGB3, CCL7, EPO, MT3	567	188	18082	2.54447	0.999098	0.147286	4.28243
GOTERM_BP_DIRECT	GO:0045893~positive regulation of transcription, DNA-templated	32	0.0327346	0.00247381	CKS1B, FOSL2, ELF3, PPARG, ARNT2, SOX9, GATA6, NPM1, TRP53INP1, RUNX1, MYC, SERTAD1, ETV4, MT3, EPO, TRP53, TBL1XR1, IL6, NR4A1, FGF23, CREB5, ARNTL, HMGA1, DDIT3, MYCN, FEZF1, ATF4, YWHAH, JUN, MAD2L2, BAMBI, KLF4	567	576	18082	1.7717	0.999182	0.146125	4.34101
GOTERM_BP_DIRECT	GO:0042771~intrinsic apoptotic signaling pathway in response to DNA damage by p53 class mediator	6	0.00613773	0.00255593	TRP53, CDKN1A, NUPR1, AEN, PHLDA3, DDIT4	567	31	18082	6.17238	0.999354	0.147577	4.48201
GOTERM_BP_DIRECT	GO:0046677~response to antibiotic	6	0.00613773	0.00255593	ALPL, TRP53, IL6, CCL2, ID1, PPP2CB	567	31	18082	6.17238	0.999354	0.147577	4.48201
GOTERM_BP_DIRECT	GO:0098609~cell-cell adhesion	15	0.0153443	0.00256148	ALDOA, FMNL2, LDHA, RPL14, PDLIM1, SFN, TAGLN2, GPRC5A, MMP24, PAK6, EFHD2, PLIN3, LRRFIP1, TES, EHD4	567	189	18082	2.531	0.999364	0.144967	4.49153
GOTERM_BP_DIRECT	GO:0045732~positive regulation of protein catabolic process	8	0.00818364	0.00260542	IER3, CBLB, GPC3, TIPARP, TRIB3, GJA1, TNFAIP3, SOX9	567	60	18082	4.25209	0.99944	0.144429	4.56689
GOTERM_BP_DIRECT	GO:0008584~male gonad development	11	0.0112525	0.00270926	CTSL, TNFRSF10B, NUPR1, GATA6, BAX, MAS1, H3F3B, BCL2L1, HMGA2, SOX9, BCL2L11	567	112	18082	3.13212	0.999585	0.146919	4.74475
GOTERM_BP_DIRECT	GO:0042060~wound healing	10	0.0102296	0.00271596	B4GALT1, TRP53, ADRB2, IL6, EPPK1, CXCL2, SERPINE1, PDGFRA, ITGA2, TPM1	567	94	18082	3.39262	0.999592	0.144533	4.75622
GOTERM_BP_DIRECT	GO:0000122~negative regulation of transcription from RNA polymerase II promoter	38	0.0388723	0.00273228	E2F7, IMPACT, PPARG, FST, TRIB3, PAWR, SOX9, ZBTB18, BARX2, GATA6, OVOL1, JUND, SKIL, SIK1, NFIL3, MYC, EPO, TRP53, AEBP2, TBL1XR1, PTPN2, LMCD1, HMGA2, FOXP4, DDIT3, JUNB, FEZF1, ATF3, BTG2, ID1, JUN, BCL6B, TGIF1, ID4, LRP8, ID3, MAD2L2, KLF4	567	729	18082	1.66234	0.999611	0.142701	4.78414
GOTERM_BP_DIRECT	GO:0050729~positive regulation of inflammatory response	8	0.00818364	0.00344466	EDNRA, CCL2, SERPINE1, TGM2, FABP4, ITGA2, GPRC5B, CCL7	567	63	18082	4.04961	0.99995	0.17341	5.9955
GOTERM_BP_DIRECT	GO:0000028~ribosomal small subunit assembly	5	0.00511478	0.00371976	RPSA, RPS19, RPS28, RPS10, RPS5	567	21	18082	7.59301	0.999977	0.182745	6.45939
GOTERM_BP_DIRECT	GO:0045860~positive regulation of protein kinase activity	8	0.00818364	0.00376571	CDKN1A, RPLP1, NPM1, LRP8, NRG1, GPRC5B, IQGAP1, EPO	567	64	18082	3.98633	0.99998	0.181694	6.53667
GOTERM_BP_DIRECT	GO:0007565~female pregnancy	9	0.0092066	0.00380177	DDR1, THBD, ADM, AKR1C18, UCP2, ITGA2, FOSB, SLC38A1, FOSL1	567	81	18082	3.54341	0.999982	0.180255	6.59727
GOTERM_BP_DIRECT	GO:0050873~brown fat cell differentiation	6	0.00613773	0.00387571	ADRB2, PTGS2, ITGA6, PPARG, FABP4, ERO1L	567	34	18082	5.62776	0.999986	0.180463	6.7214
GOTERM_BP_DIRECT	GO:0010332~response to gamma radiation	6	0.00613773	0.00387571	TRP53, CCL2, BAX, CXCL2, MYC, CCL7	567	34	18082	5.62776	0.999986	0.180463	6.7214
GOTERM_BP_DIRECT	GO:0042981~regulation of apoptotic process	15	0.0153443	0.00407745	BID, TRP53, TNFRSF21, NME2, SGK1, IL6, TNFRSF10B, NTF3, BAX, BCL2L1, GDF15, MYC, BCL2L11, BMP8B, CIDEC	567	199	18082	2.40382	0.999992	0.185941	7.05932
GOTERM_BP_DIRECT	GO:0060100~positive regulation of phagocytosis, engulfment	4	0.00409182	0.00417165	F2RL1, PPARG, ITGA2, LBP	567	11	18082	11.5966	0.999994	0.186863	7.21669
GOTERM_BP_DIRECT	GO:0002687~positive regulation of leukocyte migration	5	0.00511478	0.00443535	TRP53, CCL2, ITGA2, ITGB3, SELE	567	22	18082	7.24788	0.999997	0.194453	7.65595
GOTERM_BP_DIRECT	GO:0030335~positive regulation of cell migration	15	0.0153443	0.00485742	IRS2, GCNT2, NTF3, PDGFA, FAM110C, F2RL1, SPHK1, ITGB3, CPEB1, SEMA6B, ITGA6, PDGFRA, HBEGF, SEMA3C, SEMA3B	567	203	18082	2.35645	0.999999	0.207777	8.35492
GOTERM_BP_DIRECT	GO:0048008~platelet-derived growth factor receptor signaling pathway	6	0.00613773	0.00498891	PDGFA, TIPARP, PDGFRA, ITGB3, IQGAP1, PLEKHA1	567	36	18082	5.31511	0.999999	0.209676	8.57165
GOTERM_BP_DIRECT	GO:0071456~cellular response to hypoxia	10	0.0102296	0.00500962	TRP53, EIF4EBP1, ADRB2, PTGS2, GATA6, LMNA, CPEB1, ERO1L, MGARP, MT3	567	103	18082	3.09618	0.999999	0.207434	8.60573
GOTERM_BP_DIRECT	GO:0045669~positive regulation of osteoblast differentiation	8	0.00818364	0.00528173	PDLIM7, IFITM1, CEBPD, JUND, LMNA, GJA1, ID4, TMEM119	567	68	18082	3.75184	1	0.214355	9.05255
GOTERM_BP_DIRECT	GO:0010038~response to metal ion	4	0.00409182	0.00543393	TRP53, MT2, MT1, MT3	567	12	18082	10.6302	1	0.21678	9.30156
GOTERM_BP_DIRECT	GO:0051295~establishment of meiotic spindle localization	3	0.00306887	0.00562752	SPIRE1, SPIRE2, MYH9	567	4	18082	23.918	1	0.220559	9.61737
GOTERM_BP_DIRECT	GO:1990646~cellular response to prolactin	3	0.00306887	0.00562752	IL6, AKR1C18, MYC	567	4	18082	23.918	1	0.220559	9.61737
GOTERM_BP_DIRECT	GO:0043525~positive regulation of neuron apoptotic process	8	0.00818364	0.00572351	TRP53, ATF4, JUN, BAX, PAWR, CDC34, BCL2L11, DDIT3	567	69	18082	3.69747	1	0.220889	9.77358
GOTERM_BP_DIRECT	GO:0006954~inflammatory response	21	0.0214821	0.00611145	CXCL1, TNFRSF21, IL6, CCL2, ELF3, OLR1, PTGS2, CXCL5, PPARG, F2RL1, SPHK1, CXCL2, MAPKAPK2, CCL7, EPHA2, REG3B, TNFRSF10B, PLA2G7, NOS2, TNFAIP3, SELE	567	344	18082	1.94681	1	0.230945	10.4023
GOTERM_BP_DIRECT	GO:0070527~platelet aggregation	6	0.00613773	0.00631152	ACTG1, ACTB, PDGFRA, ITGB3, MYH9, SLC7A11	567	38	18082	5.03537	1	0.234501	10.7249
GOTERM_BP_DIRECT	GO:0001701~in utero embryonic development	19	0.0194361	0.00638369	TRP53, MAFF, CCM2, ARNT2, GJA1, BCL2L1, MYH9, TPM1, ZBTB18, JUNB, BCL2L11, EDNRA, DUSP3, GATA6, PDGFRA, IFITM5, RUNX1, MYC, FOSL1	567	299	18082	2.0265	1	0.233849	10.841
GOTERM_BP_DIRECT	GO:0008630~intrinsic apoptotic signaling pathway in response to DNA damage	7	0.00716069	0.00662012	IER3, BAX, BCL2L1, SFN, MYC, BCL2L11, EPHA2	567	54	18082	4.13397	1	0.238395	11.2204
GOTERM_BP_DIRECT	GO:0042254~ribosome biogenesis	9	0.0092066	0.00672519	EIF6, DDX28, RPS28, GAR1, RPLP0, NOP58, NOP56, NHP2, GNL3	567	89	18082	3.2249	1	0.23873	11.3885
GOTERM_BP_DIRECT	GO:0002237~response to molecule of bacterial origin	4	0.00409182	0.00690147	CXCL1, CXCL2, TNFAIP3, CD24A	567	13	18082	9.81251	1	0.241228	11.6698
GOTERM_BP_DIRECT	GO:0001783~B cell apoptotic process	4	0.00409182	0.00690147	TNFRSF21, BAX, MYC, BCL2L11	567	13	18082	9.81251	1	0.241228	11.6698
GOTERM_BP_DIRECT	GO:0016311~dephosphorylation	10	0.0102296	0.00722549	DUSP5, ALPL, DUSP3, PTPN2, PTPRN2, DUSP16, NT5DC2, PTPN14, DUSP10, DUSP8	567	109	18082	2.92575	1	0.248062	12.1848
GOTERM_BP_DIRECT	GO:0045773~positive regulation of axon extension	6	0.00613773	0.00786244	LIMK1, TNFRSF12A, NRG1, DBN1, CDH4, NGF	567	40	18082	4.7836	1	0.263717	13.1888
GOTERM_BP_DIRECT	GO:0097284~hepatocyte apoptotic process	4	0.00409182	0.0085818	BID, KRT18, KRT8, BCL2L1	567	14	18082	9.11162	1	0.280943	14.3098
GOTERM_BP_DIRECT	GO:0045727~positive regulation of translation	7	0.00716069	0.00860064	EIF6, IL6, NPM1, ITGA2, CPEB1, RPS4X, SAMD4	567	57	18082	3.9164	1	0.278334	14.3389
GOTERM_BP_DIRECT	GO:0070301~cellular response to hydrogen peroxide	7	0.00716069	0.00860064	LCN2, IL6, IMPACT, RHOB, TNFAIP3, KLF4, PLEKHA1	567	57	18082	3.9164	1	0.278334	14.3389
GOTERM_BP_DIRECT	GO:0097191~extrinsic apoptotic signaling pathway	6	0.00613773	0.00872923	BID, KRT18, TNFRSF10B, TNFRSF12A, BAX, KRT8	567	41	18082	4.66692	1	0.278765	14.5378
GOTERM_BP_DIRECT	GO:0007179~transforming growth factor beta receptor signaling pathway	8	0.00818364	0.00897675	TRP53, CCL2, GCNT2, JUN, ZYX, SKIL, BAMBI, BMP8B	567	75	18082	3.40167	1	0.282362	14.9194
GOTERM_BP_DIRECT	GO:0035690~cellular response to drug	8	0.00818364	0.00897675	TRP53, CCL2, ACER2, SERPINE1, NOS2, FGF21, MYC, MT3	567	75	18082	3.40167	1	0.282362	14.9194
GOTERM_BP_DIRECT	GO:0002904~positive regulation of B cell apoptotic process	3	0.00306887	0.00918517	BAX, MYC, CD24A	567	5	18082	19.1344	1	0.284827	15.2394
GOTERM_BP_DIRECT	GO:0036091~positive regulation of transcription from RNA polymerase II promoter in response to oxidative stress	3	0.00306887	0.00918517	ATF4, SESN2, MT3	567	5	18082	19.1344	1	0.284827	15.2394
GOTERM_BP_DIRECT	GO:0001558~regulation of cell growth	7	0.00716069	0.0093461	DDR1, SGK1, WISP2, FAM107A, IGFBP1, MAD2L2, IL3RA	567	58	18082	3.84887	1	0.285997	15.4857
GOTERM_BP_DIRECT	GO:0008585~female gonad development	5	0.00511478	0.00940793	FST, TIPARP, SERPINE1, PDGFRA, PLEKHA1	567	27	18082	5.90568	1	0.284605	15.5802
GOTERM_BP_DIRECT	GO:0034198~cellular response to amino acid starvation	5	0.00511478	0.00940793	CDKN1A, ATF4, ATF3, UCP2, IMPACT	567	27	18082	5.90568	1	0.284605	15.5802
GOTERM_BP_DIRECT	GO:0010629~negative regulation of gene expression	17	0.0173902	0.00954268	TRP53, TIPARP, GJA1, PAWR, SOX9, MYCN, CDKN1A, ID1, NPM1, SERPINE1, TRP53INP1, TGIF1, ID3, NOS2, MYC, KLF4, CD28	567	265	18082	2.04582	1	0.285089	15.7857
GOTERM_BP_DIRECT	GO:0030198~extracellular matrix organization	10	0.0102296	0.00958767	B4GALT1, COL4A1, ELF3, LGALS3, ADAMTSL2, ADAMTSL4, PDGFRA, NID1, ERO1L, SOX9	567	114	18082	2.79743	1	0.283319	15.8542
GOTERM_BP_DIRECT	GO:0034976~response to endoplasmic reticulum stress	8	0.00818364	0.00962852	ATF4, TNFRSF10B, PPP2CB, TRIB3, ERO1L, PPP1R15A, BCL2L11, DDIT3	567	76	18082	3.35691	1	0.281485	15.9164
GOTERM_BP_DIRECT	GO:0097192~extrinsic apoptotic signaling pathway in absence of ligand	6	0.00613773	0.00965987	LCN2, UNC5B, BAX, BCL2L1, BCL2L11, NGF	567	42	18082	4.55581	1	0.279456	15.9641
GOTERM_BP_DIRECT	GO:0007263~nitric oxide mediated signal transduction	4	0.00409182	0.0104811	MT2, MT1, NOS2, RASD1	567	15	18082	8.50417	1	0.296454	17.204
GOTERM_BP_DIRECT	GO:0030502~negative regulation of bone mineralization	4	0.00409182	0.0104811	TRPM4, FGF23, SOX9, SRGN	567	15	18082	8.50417	1	0.296454	17.204
GOTERM_BP_DIRECT	GO:0000188~inactivation of MAPK activity	4	0.00409182	0.0104811	DUSP3, DUSP16, DUSP10, DUSP8	567	15	18082	8.50417	1	0.296454	17.204
GOTERM_BP_DIRECT	GO:0043066~negative regulation of apoptotic process	29	0.0296657	0.0118139	IER3, UNG, BTC, ARNT2, BCL2L1, SOX9, EDNRA, GATA6, CHST11, NPM1, MT3, EPO, TRP53, SGK1, IL6, LGALS3, SPHK1, HMGA2, NCL, PLAUR, MAP4K4, NME2, CDKN1A, YWHAH, KRT18, BTG2, UCP2, ID1, JUN	567	566	18082	1.63397	1	0.324325	19.1795
GOTERM_BP_DIRECT	GO:0030316~osteoclast differentiation	5	0.00511478	0.0121224	GPC3, GAB2, CD300LF, JUNB, EPHA2	567	29	18082	5.49839	1	0.328185	19.6305
GOTERM_BP_DIRECT	GO:0071347~cellular response to interleukin-1	8	0.00818364	0.0125841	LCN2, IL6, CCL2, CXCL2, SERPINE1, SOX9, MYC, CCL7	567	80	18082	3.18907	1	0.335272	20.3009
GOTERM_BP_DIRECT	GO:0048661~positive regulation of smooth muscle cell proliferation	8	0.00818364	0.0125841	IL6, PTGS2, JUN, TGM2, ITGA2, HBEGF, ITGB3, MYC	567	80	18082	3.18907	1	0.335272	20.3009
GOTERM_BP_DIRECT	GO:0007050~cell cycle arrest	8	0.00818364	0.0134149	TRP53, CDKN1A, CGREF1, RASSF1, TRP53INP1, SKIL, MYC, DDIT3	567	81	18082	3.14969	1	0.349934	21.4939
GOTERM_BP_DIRECT	GO:0042149~cellular response to glucose starvation	5	0.00511478	0.013649	TRP53, ATF4, IMPACT, SLC2A1, UPP1	567	30	18082	5.31511	1	0.351721	21.827
GOTERM_BP_DIRECT	GO:0090200~positive regulation of release of cytochrome c from mitochondria	5	0.00511478	0.013649	BID, TRP53, BAX, BCL2L11, PLAUR	567	30	18082	5.31511	1	0.351721	21.827
GOTERM_BP_DIRECT	GO:0045766~positive regulation of angiogenesis	10	0.0102296	0.0138187	LGALS3, ADM, GATA6, BTG1, SERPINE1, SPHK1, RHOB, ADM2, ITGB3, RUNX1	567	121	18082	2.63559	1	0.352145	22.0676
GOTERM_BP_DIRECT	GO:0031000~response to caffeine	4	0.00409182	0.0149552	TRP53, IL6, ADORA2A, PPARG	567	17	18082	7.50368	1	0.371869	23.6613
GOTERM_BP_DIRECT	GO:0030224~monocyte differentiation	4	0.00409182	0.0149552	JUN, PPARG, MYH9, IL3RA	567	17	18082	7.50368	1	0.371869	23.6613
GOTERM_BP_DIRECT	GO:0071300~cellular response to retinoic acid	7	0.00716069	0.015899	CCL2, PPARG, TEAD1, ABCA1, SOX9, MYC, KLF4	567	65	18082	3.43438	1	0.386961	24.9612
GOTERM_BP_DIRECT	GO:0030968~endoplasmic reticulum unfolded protein response	6	0.00613773	0.0166991	ATF3, CREB3L1, ERO1L, FGF21, PPP1R15A, DDIT3	567	48	18082	3.98633	1	0.398752	26.0469
GOTERM_BP_DIRECT	GO:0030308~negative regulation of cell growth	10	0.0102296	0.0167838	TRP53, SH3BP4, CDKN1A, CGREF1, PPARG, CDA, GJA1, SESN2, SERTAD1, MT3	567	125	18082	2.55125	1	0.397112	26.161
GOTERM_BP_DIRECT	GO:0000060~protein import into nucleus, translocation	5	0.00511478	0.0170553	TRP53, AKR1C18, RAN, ARNTL, MT3	567	32	18082	4.98291	1	0.398891	26.5254
GOTERM_BP_DIRECT	GO:0016477~cell migration	13	0.0132984	0.0173354	PVR, GAB2, RHBDF1, PDGFRA, HBEGF, ITGB3, NRG1, CD63, BAMBI, CD24A, EPHA2, TNFAIP1, FNDC3B	567	191	18082	2.17057	1	0.400783	26.8997
GOTERM_BP_DIRECT	GO:0006882~cellular zinc ion homeostasis	4	0.00409182	0.0175365	MT2, MT1, SLC39A4, MT3	567	18	18082	7.08681	1	0.401239	27.1673
GOTERM_BP_DIRECT	GO:0007283~spermatogenesis	22	0.022505	0.0178189	S100A11, TLE3, BCL2L1, ARNTL, HMGA2, SOX9, HMGA1, BCL2L11, GSR, CTSL, BTG1, SERPINA5, BAX, OVOL1, MAS1, RAD18, H3F3B, H2AFX, SKIL, TMEM119, BMP8B, PLEKHA1	567	407	18082	1.72382	1	0.403104	27.5414
GOTERM_BP_DIRECT	GO:0006919~activation of cysteine-type endopeptidase activity involved in apoptotic process	7	0.00716069	0.0182389	BID, TNFRSF10B, BAX, ACER2, PPARG, EGLN3, MYC	567	67	18082	3.33186	1	0.407295	28.0947
GOTERM_BP_DIRECT	GO:1902108~regulation of mitochondrial membrane permeability involved in apoptotic process	3	0.00306887	0.0185022	BID, TRP53, BAX	567	7	18082	13.6674	1	0.408726	28.4393
GOTERM_BP_DIRECT	GO:0097211~cellular response to gonadotropin-releasing hormone	3	0.00306887	0.0185022	AKR1C18, ANXA5, MGARP	567	7	18082	13.6674	1	0.408726	28.4393
GOTERM_BP_DIRECT	GO:0043523~regulation of neuron apoptotic process	5	0.00511478	0.0189399	TRP53, NTF3, BAX, NPM1, EGLN3	567	33	18082	4.83192	1	0.413044	29.0091
GOTERM_BP_DIRECT	GO:0051091~positive regulation of sequence-specific DNA binding transcription factor activity	9	0.0092066	0.0191449	IL6, PPARG, GTF2A2, BEX2, TRIM15, HMGA2, FOSL1, IFRD1, NGF	567	107	18082	2.68239	1	0.413421	29.2744
GOTERM_BP_DIRECT	GO:0043433~negative regulation of sequence-specific DNA binding transcription factor activity	7	0.00716069	0.0208042	ID1, HR, ID3, MAD2L2, DDIT3, TRIB2, KLF4	567	69	18082	3.23528	1	0.437096	31.3878
GOTERM_BP_DIRECT	GO:0051591~response to cAMP	6	0.00613773	0.0212371	THBD, JUN, JUND, FOSB, FOSL1, JUNB	567	51	18082	3.75184	1	0.440772	31.9292
GOTERM_BP_DIRECT	GO:0008286~insulin receptor signaling pathway	6	0.00613773	0.0212371	EIF4EBP1, IRS2, PTPN2, PDK4, RHOQ, IGFBP1	567	51	18082	3.75184	1	0.440772	31.9292
GOTERM_BP_DIRECT	GO:0006950~response to stress	5	0.00511478	0.0230829	MAP4K4, MAPK13, NPM1, GADD45G, MAPKAPK2	567	35	18082	4.55581	1	0.465485	34.193
GOTERM_BP_DIRECT	GO:0017148~negative regulation of translation	7	0.00716069	0.0236034	EIF4EBP3, EIF4EBP1, BTG2, RPL13A, ENC1, CPEB1, SAMD4	567	71	18082	3.14415	1	0.469937	34.8185
GOTERM_BP_DIRECT	GO:0001776~leukocyte homeostasis	3	0.00306887	0.0241633	CXCL5, BAX, BCL2L11	567	8	18082	11.959	1	0.474833	35.4849
GOTERM_BP_DIRECT	GO:0045892~negative regulation of transcription, DNA-templated	28	0.0286427	0.025306	ELF3, PPARG, HR, TRIB3, SOX9, ZBTB18, GATA6, RUNX1, NRG1, MT3, TRP53, TBL1XR1, ZBTB21, CEBPD, ARNTL, HMGA2, HMGA1, DDIT3, DUSP5, DKK3, ATF3, ID1, JUN, FABP4, ID4, ID3, RASD1, KLF4	567	579	18082	1.54221	1	0.487654	36.8253
GOTERM_BP_DIRECT	GO:0043200~response to amino acid	5	0.00511478	0.0253446	GSS, TRP53, IL6, MTHFR, CCL2	567	36	18082	4.42926	1	0.485085	36.8701
GOTERM_BP_DIRECT	GO:0010634~positive regulation of epithelial cell migration	5	0.00511478	0.0253446	GLIPR2, GAB2, JUN, ITGA2, SOX9	567	36	18082	4.42926	1	0.485085	36.8701
GOTERM_BP_DIRECT	GO:0071364~cellular response to epidermal growth factor stimulus	5	0.00511478	0.0253446	ID1, SOX9, MYC, NCL, IQGAP1	567	36	18082	4.42926	1	0.485085	36.8701
GOTERM_BP_DIRECT	GO:0001649~osteoblast differentiation	9	0.0092066	0.0256111	ALPL, GJA1, CREB3L1, DDX21, H3F3B, TMEM119, JUNB, TPM4, EPHA2	567	113	18082	2.53996	1	0.485642	37.1787
GOTERM_BP_DIRECT	GO:0030512~negative regulation of transforming growth factor beta receptor signaling pathway	6	0.00613773	0.0265105	TRP53, ADAMTSL2, CHST11, CIDEA, SKIL, BAMBI	567	54	18082	3.54341	1	0.4946	38.2096
GOTERM_BP_DIRECT	GO:0043434~response to peptide hormone	7	0.00716069	0.0266445	SERPINA3N, SERPINA3M, BTG2, BTG1, JUND, GJA1, TIMP4	567	73	18082	3.05801	1	0.493325	38.3618
GOTERM_BP_DIRECT	GO:0030500~regulation of bone mineralization	4	0.00409182	0.0266759	IFITM5, GJA1, FGF23, BGLAP3	567	21	18082	6.07441	1	0.490731	38.3975
GOTERM_BP_DIRECT	GO:0000910~cytokinesis	5	0.00511478	0.0277351	RHOB, RHOC, BCL2L1, MYH9, DSTN	567	37	18082	4.30955	1	0.501375	39.5876
GOTERM_BP_DIRECT	GO:0071549~cellular response to dexamethasone stimulus	5	0.00511478	0.0277351	EIF4EBP1, IL6, CCL2, RPL32, DDIT4	567	37	18082	4.30955	1	0.501375	39.5876
GOTERM_BP_DIRECT	GO:0002053~positive regulation of mesenchymal cell proliferation	5	0.00511478	0.0277351	IRS2, PDGFA, SOX9, MYC, MYCN	567	37	18082	4.30955	1	0.501375	39.5876
GOTERM_BP_DIRECT	GO:0035914~skeletal muscle cell differentiation	6	0.00613773	0.0284376	MAFF, ATF3, NUPR1, BTG2, NR4A1, MYC	567	55	18082	3.47898	1	0.507215	40.365
GOTERM_BP_DIRECT	GO:0031668~cellular response to extracellular stimulus	4	0.00409182	0.0301876	CDKN1A, LDHA, ITGA6, FOSL1	567	22	18082	5.7983	1	0.525519	42.2606
GOTERM_BP_DIRECT	GO:0045909~positive regulation of vasodilation	5	0.00511478	0.0302555	ADRB2, ADM, F2RL1, GJA1, NOS2	567	38	18082	4.19614	1	0.523343	42.333
GOTERM_BP_DIRECT	GO:0030879~mammary gland development	5	0.00511478	0.0302555	B4GALT1, IRS2, ITGA2, SOX9, BCL2L11	567	38	18082	4.19614	1	0.523343	42.333
GOTERM_BP_DIRECT	GO:0043491~protein kinase B signaling	5	0.00511478	0.0302555	CCL2, SESN2, SOX9, EPHA2, MT3	567	38	18082	4.19614	1	0.523343	42.333
GOTERM_BP_DIRECT	GO:2000774~positive regulation of cellular senescence	3	0.00306887	0.0304312	PAWR, HMGA2, HMGA1	567	9	18082	10.6302	1	0.522465	42.5199
GOTERM_BP_DIRECT	GO:0006000~fructose metabolic process	3	0.00306887	0.0304312	ALDOA, PFKFB3, FBP2	567	9	18082	10.6302	1	0.522465	42.5199
GOTERM_BP_DIRECT	GO:0030388~fructose 1,6-bisphosphate metabolic process	3	0.00306887	0.0304312	ALDOA, PFKL, FBP2	567	9	18082	10.6302	1	0.522465	42.5199
GOTERM_BP_DIRECT	GO:0002639~positive regulation of immunoglobulin production	3	0.00306887	0.0304312	HPX, CLCF1, IL4RA	567	9	18082	10.6302	1	0.522465	42.5199
GOTERM_BP_DIRECT	GO:0031100~organ regeneration	6	0.00613773	0.0304512	PKM, CDKN1A, CCL2, CXCL5, ADM, PPARG	567	56	18082	3.41686	1	0.519774	42.5412
GOTERM_BP_DIRECT	GO:0050829~defense response to Gram-negative bacterium	6	0.00613773	0.0304512	REG3B, IL22RA1, ADM, SERPINE1, LBP, DEFB1	567	56	18082	3.41686	1	0.519774	42.5412
GOTERM_BP_DIRECT	GO:0050679~positive regulation of epithelial cell proliferation	7	0.00716069	0.0316752	IL6, NME2, ID1, GRN, SOX9, MYC, SCN5A	567	76	18082	2.9373	1	0.531024	43.8271
GOTERM_BP_DIRECT	GO:0071222~cellular response to lipopolysaccharide	13	0.0132984	0.0320896	IL6, CCL2, LITAF, CXCL2, ABCA1, CPEB1, NCL, LCN2, SERPINE1, NOS2, LBP, SPON2, TNFAIP3	567	209	18082	1.98363	1	0.532817	44.2562
GOTERM_BP_DIRECT	GO:0051897~positive regulation of protein kinase B signaling	8	0.00818364	0.0325305	IL6, GCNT2, PDGFA, AKR1C18, FAM110C, HBEGF, NRG1, CD28	567	97	18082	2.63016	1	0.534871	44.7095
GOTERM_BP_DIRECT	GO:0009408~response to heat	6	0.00613773	0.0325522	ALDOA, IL6, CCL2, CXCL2, TRP53INP1, CPB2	567	57	18082	3.35691	1	0.532256	44.7318
GOTERM_BP_DIRECT	GO:2001235~positive regulation of apoptotic signaling pathway	5	0.00511478	0.0329068	INHBB, BID, ADORA2A, TRP53INP1, MYC	567	39	18082	4.08855	1	0.533339	45.0936
GOTERM_BP_DIRECT	GO:0036120~cellular response to platelet-derived growth factor stimulus	4	0.00409182	0.03393	CCL2, ITGB3, MYC, IQGAP1	567	23	18082	5.5462	1	0.541629	46.1252
GOTERM_BP_DIRECT	GO:0030036~actin cytoskeleton organization	10	0.0102296	0.0346765	FMNL2, SHROOM3, PDLIM7, PDGFA, RAN, SPECC1, RHOQ, TMSB10, SPIRE1, SPIRE2	567	142	18082	2.24582	1	0.546751	46.8663
GOTERM_BP_DIRECT	GO:0007160~cell-matrix adhesion	7	0.00716069	0.0353508	ITGA6, ITGA2, NID1, ZYX, ITGB3, CD63, BCL2L11	567	78	18082	2.86198	1	0.550997	47.5274
GOTERM_BP_DIRECT	GO:0051898~negative regulation of protein kinase B signaling	5	0.00511478	0.0356895	PHLDA3, EPHA2, DDIT3, KLF4, PLEKHA1	567	40	18082	3.98633	1	0.551711	47.8565
GOTERM_BP_DIRECT	GO:0045787~positive regulation of cell cycle	5	0.00511478	0.0356895	TRP53, RPS15A, MYC, FOSL1, BCL2L11	567	40	18082	3.98633	1	0.551711	47.8565
GOTERM_BP_DIRECT	GO:0006417~regulation of translation	9	0.0092066	0.0364091	EIF4EBP3, EIF4EBP1, EIF4E3, RPL13A, IMPACT, RPLP1, CPEB1, SAMD4, PPP1R15A	567	121	18082	2.37203	1	0.556274	48.5493
GOTERM_BP_DIRECT	GO:0048245~eosinophil chemotaxis	3	0.00306887	0.0372626	CCL2, LGALS3, CCL7	567	10	18082	9.5672	1	0.562054	49.3598
GOTERM_BP_DIRECT	GO:0010941~regulation of cell death	3	0.00306887	0.0372626	SLC25A24, JUND, JUNB	567	10	18082	9.5672	1	0.562054	49.3598
GOTERM_BP_DIRECT	GO:0007159~leukocyte cell-cell adhesion	4	0.00409182	0.0379011	APOA4, OLR1, SELE, CD24A	567	24	18082	5.31511	1	0.565591	49.9582
GOTERM_BP_DIRECT	GO:0034614~cellular response to reactive oxygen species	4	0.00409182	0.0379011	TRP53, AKR1C18, PDGFRA, TPM1	567	24	18082	5.31511	1	0.565591	49.9582
GOTERM_BP_DIRECT	GO:0071480~cellular response to gamma radiation	4	0.00409182	0.0379011	TRP53, CDKN1A, H2AFX, BCL2L1	567	24	18082	5.31511	1	0.565591	49.9582
GOTERM_BP_DIRECT	GO:0032355~response to estradiol	8	0.00818364	0.0392305	BID, FOSL2, PTGS2, GRN, CXCL2, ARNT2, SPRR2B, MYC	567	101	18082	2.52599	1	0.575635	51.1828
GOTERM_BP_DIRECT	GO:0060548~negative regulation of cell death	7	0.00716069	0.0392902	REG3B, WISP2, IMPACT, RAD18, ITGB3, TNFAIP3, MYC	567	80	18082	2.79043	1	0.573496	51.2371
GOTERM_BP_DIRECT	GO:0071560~cellular response to transforming growth factor beta stimulus	6	0.00613773	0.0418456	ID1, AKR1C18, SERPINE1, RUNX1, SOX9, DBN1	567	61	18082	3.13679	1	0.594272	53.5096
GOTERM_BP_DIRECT	GO:0050727~regulation of inflammatory response	6	0.00613773	0.0418456	DUOXA1, CLCF1, MAS1, FABP4, STK39, ZYX	567	61	18082	3.13679	1	0.594272	53.5096
GOTERM_BP_DIRECT	GO:0035634~response to stilbenoid	4	0.00409182	0.0420981	GSTA1, APOA4, LY6D, CIDEA	567	25	18082	5.1025	1	0.593841	53.7286
GOTERM_BP_DIRECT	GO:1902042~negative regulation of extrinsic apoptotic signaling pathway via death domain receptors	4	0.00409182	0.0420981	TNFRSF23, ITPRIP, SERPINE1, TNFAIP3	567	25	18082	5.1025	1	0.593841	53.7286
GOTERM_BP_DIRECT	GO:0045666~positive regulation of neuron differentiation	8	0.00818364	0.0428952	FEZF1, IL6, DUOXA1, IMPACT, TGIF1, GPRC5B, EPO, NGF	567	103	18082	2.47694	1	0.598197	54.4137
GOTERM_BP_DIRECT	GO:0008217~regulation of blood pressure	6	0.00613773	0.0443942	EDNRA, PTGS2, NPY, PPARG, STK39, CACNA1B	567	62	18082	3.08619	1	0.608433	55.6762
GOTERM_BP_DIRECT	GO:0031953~negative regulation of protein autophosphorylation	3	0.00306887	0.0446161	JUN, IMPACT, MVP	567	11	18082	8.69745	1	0.607674	55.8603
GOTERM_BP_DIRECT	GO:0030728~ovulation	3	0.00306887	0.0446161	PTGS2, IL4RA, MYC	567	11	18082	8.69745	1	0.607674	55.8603
GOTERM_BP_DIRECT	GO:0002262~myeloid cell homeostasis	3	0.00306887	0.0446161	IL6, BAX, BCL2L11	567	11	18082	8.69745	1	0.607674	55.8603
GOTERM_BP_DIRECT	GO:0008283~cell proliferation	13	0.0132984	0.0446187	CKS1B, IRS2, BAX, RHBDF1, ITGA2, ID4, H3F3B, BCL2L1, HMGA2, MYC, GNL3, MVP, DDIT4	567	220	18082	1.88445	1	0.605084	55.8624
GOTERM_BP_DIRECT	GO:0043123~positive regulation of I-kappaB kinase/NF-kappaB signaling	10	0.0102296	0.0448832	LITAF, SLC20A1, F2RL1, TGM2, UBD, GJA1, RHOC, LPAR1, GPRC5B, NEK6	567	149	18082	2.14031	1	0.60471	56.0808
GOTERM_BP_DIRECT	GO:0051260~protein homooligomerization	12	0.0122755	0.046162	REG3B, TMEM120A, BID, BAX, NPM1, LNX2, KCTD17, TGM2, ANXA5, KCNV2, TNFAIP1, EHD4	567	197	18082	1.94258	1	0.612692	57.1226
GOTERM_BP_DIRECT	GO:0050919~negative chemotaxis	4	0.00409182	0.0465178	PDGFA, SEMA3C, SEMA3B, ITGB3	567	26	18082	4.90625	1	0.61302	57.4083
GOTERM_BP_DIRECT	GO:0045662~negative regulation of myoblast differentiation	4	0.00409182	0.0465178	CXCL14, ID3, SOX9, DDIT3	567	26	18082	4.90625	1	0.61302	57.4083
GOTERM_BP_DIRECT	GO:0010765~positive regulation of sodium ion transport	4	0.00409182	0.0465178	CXCL1, ADRB2, SGK1, SCN5A	567	26	18082	4.90625	1	0.61302	57.4083
GOTERM_BP_DIRECT	GO:0006955~immune response	15	0.0153443	0.0469801	CXCL1, IL6, CCL2, CXCL5, CXCL2, H2-D1, CD24A, CCL7, FTH1, CBLB, TNFRSF10B, CXCL14, NFIL3, TNFAIP1, CD28	567	272	18082	1.75868	1	0.614199	57.7768
GOTERM_BP_DIRECT	GO:0042475~odontogenesis of dentin-containing tooth	6	0.00613773	0.0470338	ADM, ITGA6, BAX, FST, PDGFRA, BCL2L11	567	63	18082	3.03721	1	0.612104	57.8194
GOTERM_BP_DIRECT	GO:0048812~neuron projection morphogenesis	6	0.00613773	0.0470338	SGK1, ADORA2A, MYO16, GJA1, CNTNAP1, NGF	567	63	18082	3.03721	1	0.612104	57.8194
GOTERM_BP_DIRECT	GO:0007596~blood coagulation	7	0.00716069	0.0479773	MAFF, THBD, PDGFA, F2RL1, ANXA5, MAFK, CPB2	567	84	18082	2.65755	1	0.617075	58.5614
GOTERM_BP_DIRECT	GO:0048511~rhythmic process	9	0.0092066	0.0480746	TRP53, ADCY1, ATF4, ID1, PPARG, ARNTL, ID3, SIK1, NFIL3	567	128	18082	2.24231	1	0.615346	58.6373
GOTERM_BP_DIRECT	GO:0030336~negative regulation of cell migration	8	0.00818364	0.0487952	EPPK1, IFITM1, SERPINE1, TRP53INP1, RHOB, ABHD2, TPM1, KLF4	567	106	18082	2.40684	1	0.618477	59.1947
GOTERM_BP_DIRECT	GO:0014068~positive regulation of phosphatidylinositol 3-kinase signaling	6	0.00613773	0.0497646	UNC5B, PDGFA, F2RL1, NRG1, SOX9, CD28	567	64	18082	2.98975	1	0.623437	59.9334
GOTERM_BP_DIRECT	GO:0008637~apoptotic mitochondrial changes	4	0.00409182	0.0511565	BID, BAX, PPP2CB, CD24A	567	27	18082	4.72454	1	0.631408	60.9721
GOTERM_BP_DIRECT	GO:0007173~epidermal growth factor receptor signaling pathway	5	0.00511478	0.051583	CBLB, BTC, HBEGF, SOX9, IQGAP1	567	45	18082	3.54341	1	0.632116	61.2853
GOTERM_BP_DIRECT	GO:0051402~neuron apoptotic process	5	0.00511478	0.051583	TRP53, TNFRSF21, BAX, BCL2L1, NGF	567	45	18082	3.54341	1	0.632116	61.2853
GOTERM_BP_DIRECT	GO:0008210~estrogen metabolic process	3	0.00306887	0.0524526	TIPARP, PDGFRA, PLEKHA1	567	12	18082	7.97266	1	0.636021	61.9164
GOTERM_BP_DIRECT	GO:0032233~positive regulation of actin filament bundle assembly	3	0.00306887	0.0524526	LIMK1, ID1, SYNPO	567	12	18082	7.97266	1	0.636021	61.9164
GOTERM_BP_DIRECT	GO:0010955~negative regulation of protein processing	3	0.00306887	0.0524526	IL1R2, CHAC1, CTLA2A	567	12	18082	7.97266	1	0.636021	61.9164
GOTERM_BP_DIRECT	GO:0071276~cellular response to cadmium ion	3	0.00306887	0.0524526	AKR1C18, MT2, MT3	567	12	18082	7.97266	1	0.636021	61.9164
GOTERM_BP_DIRECT	GO:0045926~negative regulation of growth	3	0.00306887	0.0524526	GPC3, MT2, MT1	567	12	18082	7.97266	1	0.636021	61.9164
GOTERM_BP_DIRECT	GO:1904322~cellular response to forskolin	3	0.00306887	0.0524526	ADCY1, AKR1C18, GNAI1	567	12	18082	7.97266	1	0.636021	61.9164
GOTERM_BP_DIRECT	GO:0016337~single organismal cell-cell adhesion	8	0.00818364	0.0530011	PVR, RPSA, ITGA6, CD93, FBLIM1, ESAM, MYH9, SOX9	567	108	18082	2.36227	1	0.637557	62.3095
GOTERM_BP_DIRECT	GO:0034644~cellular response to UV	5	0.00511478	0.0551564	TRP53, PTGS2, BAX, TRP53INP1, CDC25A	567	46	18082	3.46638	1	0.650247	63.8172
GOTERM_BP_DIRECT	GO:0045765~regulation of angiogenesis	4	0.00409182	0.0560102	TNFRSF12A, ID1, SERPINE1, EPHA2	567	28	18082	4.55581	1	0.653692	64.3986
GOTERM_BP_DIRECT	GO:0051881~regulation of mitochondrial membrane potential	4	0.00409182	0.0560102	ADORA2A, UCP2, BAX, BCL2L1	567	28	18082	4.55581	1	0.653692	64.3986
GOTERM_BP_DIRECT	GO:0090023~positive regulation of neutrophil chemotaxis	4	0.00409182	0.0560102	EDNRA, CXCL1, CXCL2, LBP	567	28	18082	4.55581	1	0.653692	64.3986
GOTERM_BP_DIRECT	GO:0086010~membrane depolarization during action potential	4	0.00409182	0.0560102	YWHAH, SCN8A, SCN5A, CACNA1B	567	28	18082	4.55581	1	0.653692	64.3986
GOTERM_BP_DIRECT	GO:0043154~negative regulation of cysteine-type endopeptidase activity involved in apoptotic process	6	0.00613773	0.0585052	IL6, ADORA2A, NR4A1, SFN, KLF4, MT3	567	67	18082	2.85588	1	0.667811	66.0474
GOTERM_BP_DIRECT	GO:0032870~cellular response to hormone stimulus	5	0.00511478	0.05886	JUN, JUND, FOSB, SIK1, JUNB	567	47	18082	3.39262	1	0.667769	66.276
GOTERM_BP_DIRECT	GO:0007417~central nervous system development	7	0.00716069	0.060382	TRP53, ARNT2, CASZ1, TIMP4, ID3, RUNX1, SOX9	567	89	18082	2.50825	1	0.67509	67.2399
GOTERM_BP_DIRECT	GO:0032461~positive regulation of protein oligomerization	3	0.00306887	0.0607346	BID, TRP53, BAX	567	13	18082	7.35938	1	0.674995	67.4595
GOTERM_BP_DIRECT	GO:0043268~positive regulation of potassium ion transport	3	0.00306887	0.0607346	CXCL1, ADRB2, STK39	567	13	18082	7.35938	1	0.674995	67.4595
GOTERM_BP_DIRECT	GO:0042535~positive regulation of tumor necrosis factor biosynthetic process	3	0.00306887	0.0607346	LBP, MAPKAPK2, FCGR3	567	13	18082	7.35938	1	0.674995	67.4595
GOTERM_BP_DIRECT	GO:0002024~diet induced thermogenesis	3	0.00306887	0.0607346	ADRB2, PPARG, BMP8B	567	13	18082	7.35938	1	0.674995	67.4595
GOTERM_BP_DIRECT	GO:0030903~notochord development	3	0.00306887	0.0607346	TEAD1, ID3, SOX9	567	13	18082	7.35938	1	0.674995	67.4595
GOTERM_BP_DIRECT	GO:0071397~cellular response to cholesterol	3	0.00306887	0.0607346	INHBB, LRP8, ABCA1	567	13	18082	7.35938	1	0.674995	67.4595
GOTERM_BP_DIRECT	GO:0043392~negative regulation of DNA binding	4	0.00409182	0.0610741	ID1, JUN, HMGA2, DDIT3	567	29	18082	4.39871	1	0.67482	67.6696
GOTERM_BP_DIRECT	GO:0060999~positive regulation of dendritic spine development	4	0.00409182	0.0610741	MAPK6, GRN, LPAR1, NRG1	567	29	18082	4.39871	1	0.67482	67.6696
GOTERM_BP_DIRECT	GO:0031214~biomineral tissue development	4	0.00409182	0.0610741	TUFT1, TMEM119, SRGN, BGLAP3	567	29	18082	4.39871	1	0.67482	67.6696
GOTERM_BP_DIRECT	GO:0097421~liver regeneration	4	0.00409182	0.0610741	RPL32, UCP2, MYC, CPB2	567	29	18082	4.39871	1	0.67482	67.6696
GOTERM_BP_DIRECT	GO:0001570~vasculogenesis	6	0.00613773	0.0616014	CCM2, ADM, TIPARP, RASIP1, JUNB, EPHA2	567	68	18082	2.81388	1	0.6758	67.9934
GOTERM_BP_DIRECT	GO:0060265~positive regulation of respiratory burst involved in inflammatory response	2	0.00204591	0.0616256	RPS19, LBP	567	2	18082	31.8907	1	0.6737	68.0082
GOTERM_BP_DIRECT	GO:0097252~oligodendrocyte apoptotic process	2	0.00204591	0.0616256	TRP53, TNFRSF21	567	2	18082	31.8907	1	0.6737	68.0082
GOTERM_BP_DIRECT	GO:0060336~negative regulation of interferon-gamma-mediated signaling pathway	2	0.00204591	0.0616256	PTPN2, PPARG	567	2	18082	31.8907	1	0.6737	68.0082
GOTERM_BP_DIRECT	GO:0045136~development of secondary sexual characteristics	2	0.00204591	0.0616256	B4GALT1, BAX	567	2	18082	31.8907	1	0.6737	68.0082
GOTERM_BP_DIRECT	GO:0033552~response to vitamin B3	2	0.00204591	0.0616256	TRP53, CCL2	567	2	18082	31.8907	1	0.6737	68.0082
GOTERM_BP_DIRECT	GO:2000296~negative regulation of hydrogen peroxide catabolic process	2	0.00204591	0.0616256	HP, MT3	567	2	18082	31.8907	1	0.6737	68.0082
GOTERM_BP_DIRECT	GO:0090343~positive regulation of cell aging	2	0.00204591	0.0616256	TRP53, LMNA	567	2	18082	31.8907	1	0.6737	68.0082
GOTERM_BP_DIRECT	GO:0002863~positive regulation of inflammatory response to antigenic stimulus	2	0.00204591	0.0616256	CD24A, CD28	567	2	18082	31.8907	1	0.6737	68.0082
GOTERM_BP_DIRECT	GO:0045599~negative regulation of fat cell differentiation	5	0.00511478	0.0626928	TRIB3, ID4, ARNTL, DDIT3, TRIB2	567	48	18082	3.32194	1	0.677942	68.6539
GOTERM_BP_DIRECT	GO:0030307~positive regulation of cell growth	7	0.00716069	0.0630711	SGK1, SPHK1, HBEGF, H3F3B, SFN, IGFBP1, NGF	567	90	18082	2.48038	1	0.677992	68.8798
GOTERM_BP_DIRECT	GO:0030593~neutrophil chemotaxis	6	0.00613773	0.0647887	CXCL1, CCL2, LGALS3, CXCL2, CCL7, FCGR3	567	69	18082	2.7731	1	0.68591	69.8863
GOTERM_BP_DIRECT	GO:0044344~cellular response to fibroblast growth factor stimulus	4	0.00409182	0.0663436	CCL2, NR4A1, MYC, IQGAP1	567	30	18082	4.25209	1	0.692641	70.7709
GOTERM_BP_DIRECT	GO:0032570~response to progesterone	4	0.00409182	0.0663436	CCL2, ABHD2, FOSB, FOSL1	567	30	18082	4.25209	1	0.692641	70.7709
GOTERM_BP_DIRECT	GO:0007507~heart development	14	0.0143214	0.0679097	EDNRA, TRP53, CCM2, ADM, KCNJ8, ID1, PPARG, SEMA3C, GJA1, TEAD1, ID3, NRG1, SOX9, FOXP4	567	261	18082	1.71061	1	0.699226	71.637
GOTERM_BP_DIRECT	GO:0006470~protein dephosphorylation	9	0.0092066	0.0685705	PDP1, DUSP3, PTPN2, PTPRN2, PPP2CB, PTPN14, DUSP10, DUSP8, CDC25A	567	138	18082	2.07983	1	0.700706	71.9952
GOTERM_BP_DIRECT	GO:0009651~response to salt stress	3	0.00306887	0.0694267	TRP53, BAX, EPO	567	14	18082	6.83371	1	0.703219	72.4529
GOTERM_BP_DIRECT	GO:0060444~branching involved in mammary gland duct morphogenesis	3	0.00306887	0.0694267	DDR1, ETV4, EPHA2	567	14	18082	6.83371	1	0.703219	72.4529
GOTERM_BP_DIRECT	GO:0090026~positive regulation of monocyte chemotaxis	3	0.00306887	0.0694267	CCL2, SERPINE1, PLA2G7	567	14	18082	6.83371	1	0.703219	72.4529
GOTERM_BP_DIRECT	GO:0002064~epithelial cell development	3	0.00306887	0.0694267	B4GALT1, SHROOM3, ADAMTSL4	567	14	18082	6.83371	1	0.703219	72.4529
GOTERM_BP_DIRECT	GO:0010839~negative regulation of keratinocyte proliferation	3	0.00306887	0.0694267	CTSL, EPPK1, SFN	567	14	18082	6.83371	1	0.703219	72.4529
GOTERM_BP_DIRECT	GO:0048246~macrophage chemotaxis	3	0.00306887	0.0694267	CCL2, LGALS3, RPL13A	567	14	18082	6.83371	1	0.703219	72.4529
GOTERM_BP_DIRECT	GO:0030330~DNA damage response, signal transduction by p53 class mediator	3	0.00306887	0.0694267	TRP53, E2F7, SESN2	567	14	18082	6.83371	1	0.703219	72.4529
GOTERM_BP_DIRECT	GO:0008209~androgen metabolic process	3	0.00306887	0.0694267	ADM, TIPARP, PLEKHA1	567	14	18082	6.83371	1	0.703219	72.4529
GOTERM_BP_DIRECT	GO:0007229~integrin-mediated signaling pathway	7	0.00716069	0.0715557	EIF6, NME2, ITGA6, GAB2, ITGA2, ZYX, ITGB3	567	93	18082	2.40037	1	0.712375	73.5605
GOTERM_BP_DIRECT	GO:2000379~positive regulation of reactive oxygen species metabolic process	4	0.00409182	0.0718133	TRP53, CDKN1A, DUOXA1, AKR1C18	567	31	18082	4.11492	1	0.711622	73.6917
GOTERM_BP_DIRECT	GO:0051482~positive regulation of cytosolic calcium ion concentration involved in phospholipase C-activating G-protein coupled signaling pathway	4	0.00409182	0.0718133	EDNRA, F2RL1, TGM2, LPAR1	567	31	18082	4.11492	1	0.711622	73.6917
GOTERM_BP_DIRECT	GO:0097190~apoptotic signaling pathway	5	0.00511478	0.0749546	TNFRSF21, BAX, PAWR, CD24A, CD28	567	51	18082	3.12653	1	0.725427	75.2422
GOTERM_BP_DIRECT	GO:0042157~lipoprotein metabolic process	4	0.00409182	0.077478	APOA4, OLR1, APOLD1, ABCA1	567	32	18082	3.98633	1	0.735566	76.4247
GOTERM_BP_DIRECT	GO:0033627~cell adhesion mediated by integrin	3	0.00306887	0.0784953	ITGA6, ITGA2, ITGB3	567	15	18082	6.37813	1	0.738326	76.8862
GOTERM_BP_DIRECT	GO:0050710~negative regulation of cytokine secretion	3	0.00306887	0.0784953	IL6, CIDEA, SRGN	567	15	18082	6.37813	1	0.738326	76.8862
GOTERM_BP_DIRECT	GO:0032755~positive regulation of interleukin-6 production	5	0.00511478	0.0792916	ARHGEF2, IL6, MAPK13, LBP, SPON2	567	52	18082	3.06641	1	0.740016	77.2415
GOTERM_BP_DIRECT	GO:0046326~positive regulation of glucose import	4	0.00409182	0.0833318	IRS2, GPC3, RHOQ, FGF21	567	33	18082	3.86553	1	0.75606	78.966
GOTERM_BP_DIRECT	GO:0019933~cAMP-mediated signaling	4	0.00409182	0.0833318	ADCY1, ADM, SOX9, DEFB1	567	33	18082	3.86553	1	0.75606	78.966
GOTERM_BP_DIRECT	GO:0071407~cellular response to organic cyclic compound	6	0.00613773	0.0858022	ALPL, SLC16A1, ITGA6, PPARG, TIPARP, NOS2	567	75	18082	2.55125	1	0.764589	79.9589
GOTERM_BP_DIRECT	GO:0043627~response to estrogen	6	0.00613773	0.0858022	ALDOA, GATA6, PPARG, IL4RA, CD24A, EPO	567	75	18082	2.55125	1	0.764589	79.9589
GOTERM_BP_DIRECT	GO:0051384~response to glucocorticoid	6	0.00613773	0.0858022	ALPL, CTSL, IL6, PTGS2, ADM, CXCL2	567	75	18082	2.55125	1	0.764589	79.9589
GOTERM_BP_DIRECT	GO:0045104~intermediate filament cytoskeleton organization	3	0.00306887	0.0879083	PRPH, KRT18, NEFM	567	16	18082	5.9795	1	0.771294	80.7702
GOTERM_BP_DIRECT	GO:0050872~white fat cell differentiation	3	0.00306887	0.0879083	TBL1XR1, PPARG, FABP4	567	16	18082	5.9795	1	0.771294	80.7702
GOTERM_BP_DIRECT	GO:0060154~cellular process regulating host cell cycle in response to virus	2	0.00204591	0.0910017	BCL2L1, BCL2L11	567	3	18082	21.2604	1	0.78157	81.9059
GOTERM_BP_DIRECT	GO:1902263~apoptotic process involved in embryonic digit morphogenesis	2	0.00204591	0.0910017	BAX, BCL2L11	567	3	18082	21.2604	1	0.78157	81.9059
GOTERM_BP_DIRECT	GO:0070649~formin-nucleated actin cable assembly	2	0.00204591	0.0910017	SPIRE1, SPIRE2	567	3	18082	21.2604	1	0.78157	81.9059
GOTERM_BP_DIRECT	GO:0071409~cellular response to cycloheximide	2	0.00204591	0.0910017	MYC, KLF4	567	3	18082	21.2604	1	0.78157	81.9059
GOTERM_BP_DIRECT	GO:0090402~oncogene-induced cell senescence	2	0.00204591	0.0910017	HMGA2, HMGA1	567	3	18082	21.2604	1	0.78157	81.9059
GOTERM_BP_DIRECT	GO:0034140~negative regulation of toll-like receptor 3 signaling pathway	2	0.00204591	0.0910017	F2RL1, TNFAIP3	567	3	18082	21.2604	1	0.78157	81.9059
GOTERM_BP_DIRECT	GO:2000660~negative regulation of interleukin-1-mediated signaling pathway	2	0.00204591	0.0910017	IL1R2, IL6	567	3	18082	21.2604	1	0.78157	81.9059
GOTERM_BP_DIRECT	GO:0010643~cell communication by chemical coupling	2	0.00204591	0.0910017	GJA1, DBN1	567	3	18082	21.2604	1	0.78157	81.9059
GOTERM_BP_DIRECT	GO:0001781~neutrophil apoptotic process	2	0.00204591	0.0910017	IL6, HCAR2	567	3	18082	21.2604	1	0.78157	81.9059
GOTERM_BP_DIRECT	GO:0042304~regulation of fatty acid biosynthetic process	2	0.00204591	0.0910017	EIF6, PDK4	567	3	18082	21.2604	1	0.78157	81.9059
GOTERM_BP_DIRECT	GO:0006407~rRNA export from nucleus	2	0.00204591	0.0910017	RPSA, NPM1	567	3	18082	21.2604	1	0.78157	81.9059
GOTERM_BP_DIRECT	GO:1902110~positive regulation of mitochondrial membrane permeability involved in apoptotic process	2	0.00204591	0.0910017	BAX, BCL2L11	567	3	18082	21.2604	1	0.78157	81.9059
GOTERM_BP_DIRECT	GO:0070098~chemokine-mediated signaling pathway	5	0.00511478	0.0930272	CXCL1, CCL2, CXCL5, CXCL2, CCL7	567	55	18082	2.89915	1	0.787382	82.6149
GOTERM_BP_DIRECT	GO:0007204~positive regulation of cytosolic calcium ion concentration	9	0.0092066	0.0937164	EDNRA, CXCL1, TRPM4, ADM, F2RL1, CXCL2, PDGFRA, GJA1, CD24A	567	148	18082	1.9393	1	0.788121	82.85
GOTERM_BP_DIRECT	GO:0007568~aging	10	0.0102296	0.0942119	GSS, IL6, CCL2, LITAF, ADM, UCP2, JUN, JUND, IGFBP1, EPO	567	173	18082	1.84339	1	0.788142	83.0173
GOTERM_BP_DIRECT	GO:0006814~sodium ion transport	8	0.00818364	0.0946605	HCN2, SLC20A1, SLC24A3, SLC10A6, SLC13A3, SCN8A, SLC38A1, SCN5A	567	124	18082	2.05746	1	0.787992	83.1673
GOTERM_BP_DIRECT	GO:0002376~immune system process	18	0.0184132	0.0949572	TRPM4, TNFRSF21, ARHGEF2, OLR1, IFITM1, LGALS3, CTPS, LILRB4A, F2RL1, IL4RA, CD300E, H2-D1, HP, MARCO, LCN2, CD300LF, LBP, SPON2	567	383	18082	1.49878	1	0.787291	83.2659
GOTERM_BP_DIRECT	GO:0048712~negative regulation of astrocyte differentiation	3	0.00306887	0.0976354	ID4, HMGA2, MYCN	567	17	18082	5.62776	1	0.795101	84.1313
GOTERM_BP_DIRECT	GO:0045668~negative regulation of osteoblast differentiation	5	0.00511478	0.0978408	TRPM4, ID1, FGF23, ID3, FNDC3B	567	56	18082	2.84738	1	0.794077	84.1959
GOTERM_BP_DIRECT	GO:0045785~positive regulation of cell adhesion	5	0.00511478	0.0978408	CCL2, TGM2, ITGA2, CD63, TPM1	567	56	18082	2.84738	1	0.794077	84.1959

## Sheet: BP-downregulated pathway
Category	Term	Count	%	PValue	Genes	List Total	Pop Hits	Pop Total	Fold Enrichment	Bonferroni	Benjamini	FDR
GOTERM_BP_DIRECT	GO:0055114~oxidation-reduction process	70	0.0777838	6.73725e-17	ALDH8A1, CYP2J5, TM7SF2, ASPDH, SC5D, PPOX, HIBADH, AKR1C14, BBOX1, ACOX3, AKR1C13, BC026585, MTHFD1, PECR, CRYL1, AKR1C6, SRD5A1, CAT, ACAD8, SARDH, HPD, NQO2, SUOX, PDPR, CYP2C54, CYP2C29, QDPR, CYP1A2, CYB5B, TECR, DDO, CYP2C50, DHRS7, ALDH7A1, DHRS3, HSD11B1, PRODH, CYP51, ACADSB, CYP2F2, CYP2B9, AASS, ADH7, PAH, ALDH1A1, FAM213A, ADH1, IVD, DHCR7, HAAO, HSD17B6, ALDH4A1, BDH2, NSDHL, CYP2C37…	605	676	18082	3.09487	2.17271e-13	2.17271e-13	1.88738e-13
GOTERM_BP_DIRECT	GO:0008202~steroid metabolic process	22	0.0244463	3.24217e-13	TM7SF2, CYP51, EBP, SC5D, MSMO1, LDLR, MVD, 0610007P14RIK, SORL1, FDPS, CYP1A2, PMVK, G6PC, AKR1C6, DHCR7, INSIG1, HSD11B1, PCSK9, HSD17B6, SRD5A1, MVK, NSDHL	605	84	18082	7.82771	6.3443e-10	3.17215e-10	5.55966e-10
GOTERM_BP_DIRECT	GO:0008152~metabolic process	50	0.0555599	9.13338e-13	ALDH8A1, NDUFAF5, ECHDC1, ECHDC3, ACSS2, GSTM5, ACSS3, ACOX3, GSTM7, MTHFD1, ASPA, IDS, ACAD8, NEIL1, PFKM, AADAC, ALDH7A1, MVK, SLC27A2, SLC27A5, ENPP5, ACADSB, ISOC2A, AASS, PAH, ACAT2, UGT3A1, UGT3A2, ALDH1A1, MUT, ACSL1, IVD, ALDH4A1, UGT2A3, FAHD2A, ACAA1B, PAPSS2, NTHL1, GSTA3, GSTA4, ACY3, NAT1, PM20D1, ISOC1, WRN, CPS1, DBT, UGT2B36, GANC, FUK	605	463	18082	3.2276	1.78749e-09	5.95828e-10	1.56641e-09
GOTERM_BP_DIRECT	GO:0016126~sterol biosynthetic process	13	0.0144456	1.90374e-11	TM7SF2, CYP51, EBP, SC5D, MSMO1, MVD, 0610007P14RIK, DHCR7, INSIG1, FDPS, MVK, PMVK, NSDHL	605	27	18082	14.3903	3.72563e-08	9.31407e-09	3.26484e-08
GOTERM_BP_DIRECT	GO:0006694~steroid biosynthetic process	17	0.0188904	1.29589e-10	TM7SF2, CYP51, EBP, SC5D, MSMO1, MVD, 0610007P14RIK, FDPS, LSS, PMVK, AKR1C20, TECR, AKR1C6, DHCR7, MVK, SRD5A1, NSDHL	605	62	18082	8.19499	2.53605e-07	5.07211e-08	2.22239e-07
GOTERM_BP_DIRECT	GO:0006695~cholesterol biosynthetic process	12	0.0133344	3.59623e-09	TM7SF2, CYP51, EBP, MVD, DHCR7, INSIG1, FDPS, LSS, MVK, IDI1, PMVK, NSDHL	605	32	18082	11.2079	7.03779e-06	1.17297e-06	6.16738e-06
GOTERM_BP_DIRECT	GO:0006629~lipid metabolic process	42	0.0466703	1.1158e-08	TM7SF2, CYP51, HACL1, SC5D, ACADSB, GM2A, MVD, LDLR, 0610007P14RIK, SLC16A11, SORL1, ABHD3, LSS, PMVK, ACOX3, ASAH2, PECR, ACSL1, AKR1C6, DHCR7, INSIG1, ASPG, HSD17B6, PCSK9, SRD5A1, ACAA1B, NSDHL, EBP, PLA2G16, MSMO1, FADS1, FDPS, CYP1A2, TECR, DAGLB, PTGDS, HSD11B1, LIPG, MVK, LIPC, SLC27A2, SLC27A5	605	459	18082	2.73481	2.18359e-05	3.11944e-06	1.91354e-05
GOTERM_BP_DIRECT	GO:0060271~cilium morphogenesis	24	0.0266687	1.2082e-08	CEP131, IFT80, TTC21B, PKHD1, TMEM216, RPGRIP1L, TMEM237, TTC8, CBY1, ARL6, FUZ, BBS1, WDR19, WDPCP, TTC30B, RAB29, IFT172, CC2D2A, DYNC2H1, RFX3, WDR35, TBC1D32, IFT140, CCDC28B	605	170	18082	4.21943	2.36442e-05	2.95556e-06	2.07201e-05
GOTERM_BP_DIRECT	GO:0042384~cilium assembly	20	0.022224	5.65888e-08	IFT80, PKHD1, TMEM216, RPGRIP1L, TMEM237, TTC8, CBY1, ARL6, FUZ, BBS1, WDR19, WDPCP, TTC30B, IFT172, CC2D2A, DYNC2H1, RFX3, WDR35, IFT140, CCDC28B	605	129	18082	4.63374	0.000110738	1.23048e-05	9.70473e-05
GOTERM_BP_DIRECT	GO:0008203~cholesterol metabolic process	16	0.0177792	2.3465e-07	TM7SF2, CYP51, EBP, LDLR, MVD, SORL1, FDPS, ABCA2, PMVK, DHCR7, INSIG1, PCSK9, MVK, CAT, LIPC, NSDHL	605	89	18082	5.37305	0.000459105	4.592e-05	0.000402414
GOTERM_BP_DIRECT	GO:0008589~regulation of smoothened signaling pathway	8	0.00888958	4.93476e-06	TTC21B, ANKMY2, IFT172, RPGRIP1L, GAS1, ARL6, IFT140, FUZ	605	22	18082	10.8682	0.00961087	0.000877556	0.00846257
GOTERM_BP_DIRECT	GO:0030030~cell projection organization	18	0.0200016	1.22454e-05	CEP97, CEP131, TMEM216, TMEM237, TTC8, ARL6, FUZ, WDR19, WDPCP, ITGA8, TTC30B, CCDC151, CC2D2A, TSC2, DYNC2H1, WDR35, CCDC28B, NPHP1	605	151	18082	3.56276	0.0236795	0.00199504	0.0209983
GOTERM_BP_DIRECT	GO:0035721~intraciliary retrograde transport	6	0.00666719	1.59883e-05	BBS1, WDR19, TTC21B, DYNC2H1, WDR35, IFT140	605	11	18082	16.3023	0.0308049	0.00240398	0.0274157
GOTERM_BP_DIRECT	GO:0061512~protein localization to cilium	7	0.00777838	4.78813e-05	BBS1, WDR19, TTC21B, ARL6, WDR35, TBC1D32, IFT140	605	21	18082	9.96253	0.0894496	0.00667093	0.0820827
GOTERM_BP_DIRECT	GO:0019886~antigen processing and presentation of exogenous peptide antigen via MHC class II	6	0.00666719	6.37299e-05	H2-EB1, H2-DMB1, H2-AA, H2-AB1, H2-DMA, CD74	605	14	18082	12.809	0.117259	0.00828042	0.109238
GOTERM_BP_DIRECT	GO:0002504~antigen processing and presentation of peptide or polysaccharide antigen via MHC class II	5	0.00555599	0.000135847	H2-EB1, H2-DMB1, H2-AA, H2-AB1, H2-DMA	605	9	18082	16.6042	0.233461	0.0164796	0.232716
GOTERM_BP_DIRECT	GO:0008299~isoprenoid biosynthetic process	6	0.00666719	0.000181233	MVD, FDPS, MVK, IDI1, PMVK, PDSS2	605	17	18082	10.5486	0.29862	0.0206489	0.310353
GOTERM_BP_DIRECT	GO:0007368~determination of left/right symmetry	11	0.0122232	0.000356992	CC2D2A, IFT172, CCDC151, DRC1, DYNC2H1, RPGRIP1L, RFX3, TBC1D32, RTTN, IFT140, DPCD	605	81	18082	4.05881	0.502797	0.038076	0.610464
GOTERM_BP_DIRECT	GO:0019373~epoxygenase P450 pathway	7	0.00777838	0.000405623	CYP2C37, CYP2C54, CYP2C44, CYP2F2, CYP2B9, CYP2C29, CYP2C50	605	30	18082	6.97377	0.547951	0.0409265	0.693352
GOTERM_BP_DIRECT	GO:0007224~smoothened signaling pathway	10	0.011112	0.000573288	WDR19, IFT80, WDPCP, TTC21B, CC2D2A, IFT172, MAP3K10, IFT27, TBC1D32, NSDHL	605	71	18082	4.20952	0.674452	0.0545671	0.978627
GOTERM_BP_DIRECT	GO:0019369~arachidonic acid metabolic process	7	0.00777838	0.00112281	CYP2J5, CYP2C54, CYP2D40, FADS1, CYP4F14, DAGLB, CYP2C50	605	36	18082	5.81148	0.889038	0.0993996	1.90821
GOTERM_BP_DIRECT	GO:0006559~L-phenylalanine catabolic process	4	0.00444479	0.00117382	QDPR, HGD, PAH, HPD	605	7	18082	17.0786	0.899592	0.0992054	1.99408
GOTERM_BP_DIRECT	GO:0042573~retinoic acid metabolic process	5	0.00555599	0.00125396	ALDH8A1, ALDH1A1, ADH1, ADH7, BCO2	605	15	18082	9.96253	0.914182	0.101261	2.12884
GOTERM_BP_DIRECT	GO:0006641~triglyceride metabolic process	7	0.00777838	0.00172812	G6PC, ACSL1, LMF1, INSIG1, PCSK9, CAT, LIPC	605	39	18082	5.36444	0.966117	0.131542	2.92265
GOTERM_BP_DIRECT	GO:0042073~intraciliary transport	6	0.00666719	0.00179369	CEP131, IFT80, TTC30B, IFT22, IFT27, IFT140	605	27	18082	6.64169	0.970204	0.131107	3.03194
GOTERM_BP_DIRECT	GO:0019287~isopentenyl diphosphate biosynthetic process, mevalonate pathway	3	0.00333359	0.00326782	MVD, MVK, PMVK	605	3	18082	29.8876	0.998348	0.218366	5.4587
GOTERM_BP_DIRECT	GO:0035058~nonmotile primary cilium assembly	6	0.00666719	0.00338251	BBS1, CEP131, IFT80, CEP250, CC2D2A, FUZ	605	31	18082	5.7847	0.998681	0.217753	5.6451
GOTERM_BP_DIRECT	GO:0052696~flavonoid glucuronidation	5	0.00555599	0.00469008	UGT2B36, UGT2B1, UGT2A3, UGT3A1, UGT3A2	605	21	18082	7.1161	0.999899	0.28005	7.74577
GOTERM_BP_DIRECT	GO:0009813~flavonoid biosynthetic process	5	0.00555599	0.00469008	UGT2B36, UGT2B1, UGT2A3, UGT3A1, UGT3A2	605	21	18082	7.1161	0.999899	0.28005	7.74577
GOTERM_BP_DIRECT	GO:0042632~cholesterol homeostasis	8	0.00888958	0.00490895	ABCG8, G6PC, ABCG5, LDLR, LIPG, PCSK9, ABCA2, LIPC	605	63	18082	3.79525	0.999934	0.282574	8.09307
GOTERM_BP_DIRECT	GO:0006749~glutathione metabolic process	7	0.00777838	0.00559345	GSTA3, GSTA4, GSTK1, GSTT2, HMGN5, GSTM5, GSTM7	605	49	18082	4.26966	0.999983	0.30643	9.17127
GOTERM_BP_DIRECT	GO:0006631~fatty acid metabolic process	13	0.0144456	0.00619907	ACADSB, FADS1, TECR, ACOX3, PECR, CRYL1, ACSL1, PTGDS, LIPC, SLC27A2, ACAA1B, SLC27A5, GHR	605	156	18082	2.49063	0.999995	0.324674	10.1153
GOTERM_BP_DIRECT	GO:0019557~histidine catabolic process to glutamate and formate	3	0.00333359	0.00639096	AMDHD1, HAL, UROC1	605	4	18082	22.4157	0.999996	0.324365	10.4125
GOTERM_BP_DIRECT	GO:0006552~leucine catabolic process	3	0.00333359	0.00639096	MCCC2, IVD, MCCC1	605	4	18082	22.4157	0.999996	0.324365	10.4125
GOTERM_BP_DIRECT	GO:0019556~histidine catabolic process to glutamate and formamide	3	0.00333359	0.00639096	AMDHD1, HAL, UROC1	605	4	18082	22.4157	0.999996	0.324365	10.4125
GOTERM_BP_DIRECT	GO:0051345~positive regulation of hydrolase activity	3	0.00333359	0.00639096	GM2A, FABP1, WRN	605	4	18082	22.4157	0.999996	0.324365	10.4125
GOTERM_BP_DIRECT	GO:0042572~retinol metabolic process	5	0.00555599	0.00769414	ALDH1A1, RDH11, DHRS3, ADH1, ADH7	605	24	18082	6.22658	1	0.367484	12.4063
GOTERM_BP_DIRECT	GO:0019882~antigen processing and presentation	7	0.00777838	0.00898447	H2-EB1, H2-DMB1, H2-AA, H2-AB1, MR1, H2-DMA, CD74	605	54	18082	3.87432	1	0.405166	14.3393
GOTERM_BP_DIRECT	GO:0006547~histidine metabolic process	3	0.00333359	0.0104165	AMDHD1, HAL, UROC1	605	5	18082	17.9326	1	0.443164	16.4375
GOTERM_BP_DIRECT	GO:0055085~transmembrane transport	22	0.0244463	0.0110203	SLC2A13, MFSD9, CLCN2, ABCA9, ABCB11, SLC16A11, KCNA2, ABCA8A, SLC26A1, ABCG3, SLC22A30, SFXN5, SLC2A8, SLC16A2, SLC2A5, SLC25A23, SLC17A2, SLC13A2, SLC25A45, TMCO3, SLC46A1, ABCC6	605	364	18082	1.80639	1	0.452503	17.3075
GOTERM_BP_DIRECT	GO:0006633~fatty acid biosynthetic process	8	0.00888958	0.0116822	PECR, SC5D, MSMO1, PTGDS, FADS1, AGMO, LIPC, TECR	605	74	18082	3.23109	1	0.46288	18.2517
GOTERM_BP_DIRECT	GO:0001822~kidney development	11	0.0122232	0.0119072	WDPCP, SERPINF1, PKHD1, ITGA8, RPGRIP1L, RGN, MME, ZFP354A, PCSK9, CAT, CYS1	605	130	18082	2.52895	1	0.460387	18.5703
GOTERM_BP_DIRECT	GO:1902018~negative regulation of cilium assembly	3	0.00333359	0.0152808	CEP97, TBC1D7, TBC1D30	605	6	18082	14.9438	1	0.538237	23.209
GOTERM_BP_DIRECT	GO:0030299~intestinal cholesterol absorption	3	0.00333359	0.0152808	ABCG8, ABCG5, LDLR	605	6	18082	14.9438	1	0.538237	23.209
GOTERM_BP_DIRECT	GO:0006730~one-carbon metabolic process	5	0.00555599	0.0189686	MTHFD1, CAR8, CAR5A, CAR5B, CAR3	605	31	18082	4.82058	1	0.608181	27.9946
GOTERM_BP_DIRECT	GO:0032981~mitochondrial respiratory chain complex I assembly	4	0.00444479	0.02082	NUBPL, NDUFAF5, NDUFAF7, BCS1L	605	18	18082	6.64169	1	0.633687	30.2899
GOTERM_BP_DIRECT	GO:0001676~long-chain fatty acid metabolic process	4	0.00444479	0.02082	ACSL1, ACOT1, SLC27A2, SLC27A5	605	18	18082	6.64169	1	0.633687	30.2899
GOTERM_BP_DIRECT	GO:0001736~establishment of planar polarity	4	0.00444479	0.02082	WDPCP, RPGRIP1L, TTC8, FUZ	605	18	18082	6.64169	1	0.633687	30.2899
GOTERM_BP_DIRECT	GO:0042904~9-cis-retinoic acid biosynthetic process	3	0.00333359	0.0209236	ALDH8A1, ALDH1A1, RDH16	605	7	18082	12.809	1	0.626667	30.4162
GOTERM_BP_DIRECT	GO:0006526~arginine biosynthetic process	3	0.00333359	0.0209236	ASS1, OTC, CPS1	605	7	18082	12.809	1	0.626667	30.4162
GOTERM_BP_DIRECT	GO:0042178~xenobiotic catabolic process	3	0.00333359	0.0209236	ACSL1, GSTM5, GSTM7	605	7	18082	12.809	1	0.626667	30.4162
GOTERM_BP_DIRECT	GO:0019441~tryptophan catabolic process to kynurenine	3	0.00333359	0.0209236	AADAT, KYNU, IDO2	605	7	18082	12.809	1	0.626667	30.4162
GOTERM_BP_DIRECT	GO:0042157~lipoprotein metabolic process	5	0.00555599	0.0211212	LDLR, PCSK9, APOL9A, APOL9B, APOL7A	605	32	18082	4.66994	1	0.621507	30.6566
GOTERM_BP_DIRECT	GO:0001523~retinoid metabolic process	4	0.00444479	0.0241234	DHRS3, LDLR, ADH1, ADH7	605	19	18082	6.29213	1	0.662468	34.2149
GOTERM_BP_DIRECT	GO:0033539~fatty acid beta-oxidation using acyl-CoA dehydrogenase	4	0.00444479	0.0241234	ACADSB, IVD, ACAD8, ACOX3	605	19	18082	6.29213	1	0.662468	34.2149
GOTERM_BP_DIRECT	GO:0070723~response to cholesterol	3	0.00333359	0.0272876	CCR5, F7, PMVK	605	8	18082	11.2079	1	0.699768	37.7788
GOTERM_BP_DIRECT	GO:0006569~tryptophan catabolic process	3	0.00333359	0.0272876	KYNU, IDO2, HAAO	605	8	18082	11.2079	1	0.699768	37.7788
GOTERM_BP_DIRECT	GO:0006541~glutamine metabolic process	4	0.00444479	0.0276925	GLS2, NIT2, SIRT4, CPS1	605	20	18082	5.97752	1	0.697222	38.2215
GOTERM_BP_DIRECT	GO:0006471~protein ADP-ribosylation	4	0.00444479	0.0276925	ART2B, SIRT4, ARL6, PARP1	605	20	18082	5.97752	1	0.697222	38.2215
GOTERM_BP_DIRECT	GO:0010043~response to zinc ion	5	0.00555599	0.0284487	GSTA4, ASS1, OTC, HAAO, CPS1	605	35	18082	4.26966	1	0.699327	39.0403
GOTERM_BP_DIRECT	GO:0050680~negative regulation of epithelial cell proliferation	7	0.00777838	0.0330293	PBLD2, IFT80, TSC2, IFT172, RGN, GAS1, PBLD1	605	72	18082	2.90574	1	0.745734	43.786
GOTERM_BP_DIRECT	GO:0006284~base-excision repair	5	0.00555599	0.034074	RECQL4, NEIL1, WRN, PARP1, NTHL1	605	37	18082	4.03887	1	0.749576	44.8185
GOTERM_BP_DIRECT	GO:0001889~liver development	8	0.00888958	0.039757	SLCO1B2, DBP, OTC, NAT1, RPGRIP1L, QDPR, PCSK9, SRD5A1	605	95	18082	2.51685	1	0.795639	50.1294
GOTERM_BP_DIRECT	GO:1904262~negative regulation of TORC1 signaling	3	0.00333359	0.0419648	RNF152, TSC2, DEPDC5	605	10	18082	8.96628	1	0.806999	52.0598
GOTERM_BP_DIRECT	GO:0005980~glycogen catabolic process	3	0.00333359	0.0419648	G6PC, PFKM, CPS1	605	10	18082	8.96628	1	0.806999	52.0598
GOTERM_BP_DIRECT	GO:0006520~cellular amino acid metabolic process	4	0.00444479	0.0445906	OTC, PM20D1, ASPG, HGD	605	24	18082	4.98127	1	0.820345	54.2639
GOTERM_BP_DIRECT	GO:0055088~lipid homeostasis	5	0.00555599	0.0471293	ACADSB, G6PC, IVD, ACAD8, ACOX3	605	41	18082	3.64483	1	0.831795	56.304
GOTERM_BP_DIRECT	GO:0008104~protein localization	7	0.00777838	0.0485142	BBS1, CADM3, CEP250, KIFAP3, TSC2, CBY1, MLH3	605	79	18082	2.64827	1	0.835076	57.3804
GOTERM_BP_DIRECT	GO:0009267~cellular response to starvation	6	0.00666719	0.0496671	4933438K21RIK, FADS1, PIK3C3, PCSK9, SRD5A1, WRN	605	60	18082	2.98876	1	0.836778	58.2575
GOTERM_BP_DIRECT	GO:0043651~linoleic acid metabolic process	3	0.00333359	0.0501777	CYP2C54, CYP2C50, GSTM7	605	11	18082	8.15116	1	0.834545	58.6404
GOTERM_BP_DIRECT	GO:0019363~pyridine nucleotide biosynthetic process	3	0.00333359	0.0501777	ASPDH, KYNU, HAAO	605	11	18082	8.15116	1	0.834545	58.6404
GOTERM_BP_DIRECT	GO:0000050~urea cycle	3	0.00333359	0.0501777	ASS1, OTC, CPS1	605	11	18082	8.15116	1	0.834545	58.6404
GOTERM_BP_DIRECT	GO:0060416~response to growth hormone	3	0.00333359	0.0501777	SRD5A1, F7, CPS1	605	11	18082	8.15116	1	0.834545	58.6404
GOTERM_BP_DIRECT	GO:0009435~NAD biosynthetic process	3	0.00333359	0.0501777	ASPDH, KYNU, NMNAT1	605	11	18082	8.15116	1	0.834545	58.6404
GOTERM_BP_DIRECT	GO:0000722~telomere maintenance via recombination	3	0.00333359	0.0501777	RAD51D, RAD51C, WRN	605	11	18082	8.15116	1	0.834545	58.6404
GOTERM_BP_DIRECT	GO:0034341~response to interferon-gamma	4	0.00444479	0.0545653	CIITA, KYNU, H2-EB1, H2-AA	605	26	18082	4.59809	1	0.854337	61.7975
GOTERM_BP_DIRECT	GO:0048545~response to steroid hormone	4	0.00444479	0.0545653	ADH1, ADRA1B, PAQR7, ABCA2	605	26	18082	4.59809	1	0.854337	61.7975
GOTERM_BP_DIRECT	GO:0006635~fatty acid beta-oxidation	5	0.00555599	0.0584981	BDH2, ACAT2, ACAA1B, SLC27A2, ACOX3	605	44	18082	3.39632	1	0.869175	64.4332
GOTERM_BP_DIRECT	GO:0046323~glucose import	3	0.00333359	0.0589109	SLC2A8, SLC2A13, TSC2	605	12	18082	7.4719	1	0.866542	64.6997
GOTERM_BP_DIRECT	GO:0071712~ER-associated misfolded protein catabolic process	3	0.00333359	0.0589109	RNF5, POMT1, UGGT2	605	12	18082	7.4719	1	0.866542	64.6997
GOTERM_BP_DIRECT	GO:0015721~bile acid and bile salt transport	3	0.00333359	0.0589109	SLCO1B2, ABCB11, SLC10A1	605	12	18082	7.4719	1	0.866542	64.6997
GOTERM_BP_DIRECT	GO:0015758~glucose transport	4	0.00444479	0.0599178	SLC2A8, SLC2A5, KLF15, STXBP4	605	27	18082	4.42779	1	0.866722	65.3418
GOTERM_BP_DIRECT	GO:0032007~negative regulation of TOR signaling	4	0.00444479	0.0599178	TSC2, DEPTOR, TBC1D7, DEPDC5	605	27	18082	4.42779	1	0.866722	65.3418
GOTERM_BP_DIRECT	GO:0007596~blood coagulation	7	0.00777838	0.0619151	F13B, NFE2, KLKB1, SERPIND1, F7, TFPI2, PAPSS2	605	84	18082	2.49063	1	0.871331	66.5832
GOTERM_BP_DIRECT	GO:0071412~cellular response to genistein	2	0.0022224	0.0656928	UGT3A1, UGT3A2	605	2	18082	29.8876	1	0.882909	68.8175
GOTERM_BP_DIRECT	GO:0045796~negative regulation of intestinal cholesterol absorption	2	0.0022224	0.0656928	ABCG8, ABCG5	605	2	18082	29.8876	1	0.882909	68.8175
GOTERM_BP_DIRECT	GO:0055081~anion homeostasis	2	0.0022224	0.0656928	OTC, CPS1	605	2	18082	29.8876	1	0.882909	68.8175
GOTERM_BP_DIRECT	GO:0010949~negative regulation of intestinal phytosterol absorption	2	0.0022224	0.0656928	ABCG8, ABCG5	605	2	18082	29.8876	1	0.882909	68.8175
GOTERM_BP_DIRECT	GO:0097068~response to thyroxine	2	0.0022224	0.0656928	NAT1, F7	605	2	18082	29.8876	1	0.882909	68.8175
GOTERM_BP_DIRECT	GO:0006528~asparagine metabolic process	2	0.0022224	0.0656928	NIT2, ASPG	605	2	18082	29.8876	1	0.882909	68.8175
GOTERM_BP_DIRECT	GO:1900116~extracellular negative regulation of signal transduction	2	0.0022224	0.0656928	ADH7, LRPAP1	605	2	18082	29.8876	1	0.882909	68.8175
GOTERM_BP_DIRECT	GO:0007599~hemostasis	5	0.00555599	0.0668168	F13B, KLKB1, SERPIND1, F7, TFPI2	605	46	18082	3.24865	1	0.883301	69.4546
GOTERM_BP_DIRECT	GO:0042574~retinal metabolic process	3	0.00333359	0.0681207	ALDH8A1, RDH11, BCO2	605	13	18082	6.89714	1	0.884368	70.1784
GOTERM_BP_DIRECT	GO:0051085~chaperone mediated protein folding requiring cofactor	3	0.00333359	0.0681207	H2-DMB1, H2-DMA, CD74	605	13	18082	6.89714	1	0.884368	70.1784
GOTERM_BP_DIRECT	GO:0045880~positive regulation of smoothened signaling pathway	4	0.00444479	0.0773645	IFT80, IFT172, DYNC2H1, GAS1	605	30	18082	3.98501	1	0.91146	74.8648
GOTERM_BP_DIRECT	GO:0006869~lipid transport	8	0.00888958	0.0784195	ABCA9, LDLR, SORL1, ABCA8A, APOL9A, APOL9B, APOL7A, ABCA6	605	111	18082	2.15406	1	0.911211	75.3532
GOTERM_BP_DIRECT	GO:1902017~regulation of cilium assembly	3	0.00333359	0.0878061	CCDC151, TBC1D30, IFT140	605	15	18082	5.97752	1	0.931737	79.3219
GOTERM_BP_DIRECT	GO:0007584~response to nutrient	6	0.00666719	0.096904	ABCG8, SUOX, ACSL1, ABCG5, LIPG, DPYD	605	73	18082	2.45652	1	0.946783	82.5877
GOTERM_BP_DIRECT	GO:0040009~regulation of growth rate	2	0.0022224	0.0969052	WRN, PARP1	605	3	18082	19.9251	1	0.944474	82.5881
GOTERM_BP_DIRECT	GO:0033512~L-lysine catabolic process to acetyl-CoA via saccharopine	2	0.0022224	0.0969052	AADAT, AASS	605	3	18082	19.9251	1	0.944474	82.5881
GOTERM_BP_DIRECT	GO:0015755~fructose transport	2	0.0022224	0.0969052	SLC2A8, SLC2A5	605	3	18082	19.9251	1	0.944474	82.5881
GOTERM_BP_DIRECT	GO:0070458~cellular detoxification of nitrogen compound	2	0.0022224	0.0969052	GSTM5, GSTM7	605	3	18082	19.9251	1	0.944474	82.5881
GOTERM_BP_DIRECT	GO:0010133~proline catabolic process to glutamate	2	0.0022224	0.0969052	ALDH4A1, PRODH	605	3	18082	19.9251	1	0.944474	82.5881
GOTERM_BP_DIRECT	GO:0043420~anthranilate metabolic process	2	0.0022224	0.0969052	KYNU, HAAO	605	3	18082	19.9251	1	0.944474	82.5881
GOTERM_BP_DIRECT	GO:0006560~proline metabolic process	2	0.0022224	0.0969052	ALDH4A1, PRODH	605	3	18082	19.9251	1	0.944474	82.5881
GOTERM_BP_DIRECT	GO:0046485~ether lipid metabolic process	2	0.0022224	0.0969052	AGMO, TMEM86B	605	3	18082	19.9251	1	0.944474	82.5881
GOTERM_BP_DIRECT	GO:0009447~putrescine catabolic process	2	0.0022224	0.0969052	PAOX, SAT2	605	3	18082	19.9251	1	0.944474	82.5881
