# Supplementary material for: Dysregulation of intercellular signaling by MOF deletion leads to liver injury
Source: J Biol Chem. 2021 Jan 7;296:100235. doi: 10.1074/jbc.RA120.016079 (PMC7948572; doi:10.1074/jbc.RA120.016079)
Supplement: JBC_JBC/2020/016079_7.xlsx [file mmc3.xlsx]

## Sheet: BP-Upregulated-GSE134422
Category	Term	Count	%	PValue	Genes	List Total	Pop Hits	Pop Total	Fold Enrichment	Bonferroni	Benjamini	FDR
GOTERM_BP_DIRECT	GO:0007155~cell adhesion	123	0.0417847	9.59524e-24	MPZL3, POSTN, MMRN1, CXCL12, PRKX, KIAA1462, CD44, CTGF, ROBO1, FAP, COL12A1, ADAM9, SPON1, EFNB1, EFNB2, MFGE8, PTPRT, AJAP1, SIRPA, GRHL2, NCAM1, PGM5, RELN, LAMC2, COL1A1, TGFB1I1, LAMC1, MFAP4, PLXNC1, SCN1B, CCL2, PTK7, ITGA11, ITGB4, NEDD9, DSCAML1, IL32, ITGB3, CD72, ITGAM, ITGBL1, ITGB8, ITGAV, PCDHA11, ENTPD1, LAMB1, SPP1, PODXL, ITGA2, ITGA3, ITGA4, TINAGL1, COL16A1, PCDH17, MCAM, TPBG,…	1734	459	16792	2.59505	4.66328e-20	4.66328e-20	1.82057e-20
GOTERM_BP_DIRECT	GO:0030198~extracellular matrix organization	73	0.0247991	3.07085e-23	MPZL3, PXDN, PDGFA, NPNT, POSTN, DDR2, TNFRSF11B, CD44, LOX, CYR61, RECK, ICAM1, ICAM2, SPINT1, BGN, COL1A2, VCAN, LAMC2, LAMC1, COL1A1, JAM2, JAM3, ADAMTSL2, SPOCK2, TNC, LUM, COL3A1, ITGB4, ITGA11, DCN, ITGB3, SOX9, ITGB1, ITGAM, ABI3BP, VCAM1, COL9A2, CRISPLD2, ITGB8, ITGAV, COL6A3, COL6A2, COL6A1, COL8A1, LAMB1, THBS1, SPP1, COL4A4, COL4A3, COL4A2, COL4A1, FBN1, CCDC80, HSPG2, ITGA2, ITGA3, N…	1734	196	16792	3.60678	1.49243e-19	7.46217e-20	5.82654e-20
GOTERM_BP_DIRECT	GO:0007165~signal transduction	208	0.0706603	4.92589e-16	DLC1, ADCY3, S100A6, ADCY8, PRKG1, SHE, MAP3K6, GRIN2D, RAPGEF3, RARB, LRRC1, PTPRT, DEPDC1, PLAUR, CAMK4, PDGFRB, CLEC5A, PLCXD3, CD72, CD74, RAC2, CD69, NPHP1, TYROBP, ABR, SPHK1, S100A11, CD300C, ECM1, SFRP5, CBLB, ZNF217, CD300A, RIT1, NRP1, FGF7, GJA1, RASSF9, EDNRA, TNFRSF11B, TNFRSF11A, NOD1, GUCY1A2, MICAL1, ARHGAP11A, NR2F2, ANGPT2, NR2F1, RAP2B, RASIP1, CLIC2, PDE10A, CLIC1, CDS1, ARRDC…	1734	1161	16792	1.73494	2.15827e-12	7.19425e-13	8.43769e-13
GOTERM_BP_DIRECT	GO:0001525~angiogenesis	64	0.0217416	4.3861e-14	NRP2, NRP1, PTGS2, PDGFA, LEPR, CSPG4, JAG1, TNFSF12, PRKX, MMRN2, WARS, UNC5B, HEY1, CTGF, FAP, ROBO4, RAPGEF3, CALCRL, TIE1, TMEM100, ANGPT2, CEACAM1, SYK, PIK3CG, RAMP2, FMNL3, EGFL7, MMP19, APOLD1, RASIP1, ACKR3, MFGE8, MMP14, VASH1, PRKD1, HIF1A, EREG, PLXDC1, JAM3, SEMA4A, FGFR1, EMCN, CAV1, CCL2, ELK3, EPHB2, TAL1, HAND2, ITGAV, TEK, PIK3R6, PLXND1, COL8A1, KLF5, PTPRB, COL4A2, VAV3, FLT1,…	1734	223	16792	2.77926	2.1313e-10	5.32824e-11	8.32112e-11
GOTERM_BP_DIRECT	GO:0050900~leukocyte migration	37	0.0125694	3.32633e-09	CAV1, ATP1B3, SLC7A8, FPR3, ITGB3, ITGB1, CD74, ITGAM, SRC, SLC7A7, CD44, PROCR, ITGAV, PDE4B, TEK, ESAM, INPP5D, MSN, ANGPT2, SPN, CEACAM1, ICAM1, SELP, OLR1, PODXL, ITGA3, ITGA4, SIRPA, SLC7A11, CD84, DOK2, THBD, CD58, COL1A2, COL1A1, JAM2, JAM3	1734	122	16792	2.93694	1.61658e-05	3.23319e-06	6.31128e-06
GOTERM_BP_DIRECT	GO:0007229~integrin-mediated signaling pathway	31	0.0105311	3.40833e-08	FUT8, COL3A1, ITGA11, ITGB4, NEDD9, ITGB3, ITGB1, ITGAM, SRC, ITGBL1, DAB2, ITGB8, CTGF, SEMA7A, ITGAV, ZYX, CEACAM1, TYROBP, ADAM9, SYK, VAV3, ITGA2, ITGA3, ITGA4, COL16A1, PRKD1, ITGA9, ITGA8, ADAMTS1, ADAMTS3, ADAM12	1734	99	16792	3.03235	0.000165631	2.76071e-05	6.46685e-05
GOTERM_BP_DIRECT	GO:0051056~regulation of small GTPase mediated signal transduction	36	0.0122297	1.62713e-07	RHOJ, DLC1, FGD1, RHOQ, ARHGAP15, PLEKHG2, ARHGAP6, TAGAP, RAC2, TIAM2, ARHGAP44, PLEKHG5, RHOC, DEPDC1B, ARHGAP11A, TRIP10, RAP1GAP2, RHOH, ARHGDIB, ARHGEF3, OBSCN, ARHGEF2, VAV3, ABR, ARHGEF6, ARHGAP28, ARHGEF17, ARHGAP23, ECT2, ARHGAP25, ARHGAP31, RASGRF2, SYDE1, ARAP3, SRGAP1, SRGAP2	1734	134	16792	2.60166	0.000790473	0.000112963	0.000308726
GOTERM_BP_DIRECT	GO:0030168~platelet activation	32	0.0108708	3.83998e-07	GNA14, YWHAZ, COL3A1, ITGB3, SRC, DGKA, RAC2, P2RY1, ADRA2A, ADRA2C, GNG2, PIK3R6, SYK, PIK3CG, RAP2B, VAV3, F8, AXL, PRKCH, ACTN1, DGKH, ITPR3, FLNA, ITPR1, FZD6, VWF, PRKCQ, P2RX1, COL1A2, COL1A1, F2R, LCP2	1734	115	16792	2.69467	0.00186449	0.000233251	0.000728582
GOTERM_BP_DIRECT	GO:0030199~collagen fibril organization	17	0.00577512	5.76539e-07	FMOD, TNXB, TNXA, LUM, COL3A1, DDR2, COL5A2, SERPINH1, COL5A1, COL14A1, COL1A2, COL12A1, COL1A1, LOX, ADAMTS3, LOXL2, ADAMTS2	1734	39	16792	4.22122	0.00279806	0.000311283	0.0010939
GOTERM_BP_DIRECT	GO:0001938~positive regulation of endothelial cell proliferation	23	0.0078134	8.55094e-07	NRP2, EGR3, BMP2, HMGB2, NRP1, CCL2, EGFL7, FLT4, PLXNB3, NR4A1, TNFSF12, ITGB3, ECM1, VASH2, CXCL12, KDR, PRKD1, PPP1R16B, HIF1A, NRARP, F3, TEK, BMP6	1734	69	16792	3.22799	0.00414713	0.000415489	0.00162242
GOTERM_BP_DIRECT	GO:0030574~collagen catabolic process	22	0.00747369	8.8705e-07	COL4A4, COL4A3, COL4A2, COL4A1, COL3A1, MMP19, MRC2, MMP7, COL25A1, MMP14, COL5A2, COL5A1, CTSK, COL6A3, COL6A2, COL1A2, COL12A1, COL6A1, COL1A1, ADAMTS3, COL8A1, ADAMTS2	1734	64	16792	3.32886	0.00430179	0.000391838	0.00168305
GOTERM_BP_DIRECT	GO:0070374~positive regulation of ERK1 and ERK2 cascade	41	0.0139282	1.01409e-06	TNFAIP8L3, GPR183, CCL2, NRP1, CYSLTR2, PDGFA, NPNT, PTPN22, TLR4, CD74, SRC, TGFB1, GLIPR2, NOD1, CD44, CCL20, HAND2, CTGF, NDRG4, RASGRP1, SEMA7A, P2RY1, TEK, PDGFD, FAM150B, GPNMB, EPO, NOX4, ICAM1, C5AR2, BMP2, FLT4, CHI3L1, FGF23, ACKR3, LGALS9, KDR, PDGFRA, PDGFRB, RIPK2, F2R	1734	175	16792	2.26882	0.00491635	0.000410622	0.00192408
GOTERM_BP_DIRECT	GO:0035023~regulation of Rho protein signal transduction	25	0.00849283	1.23367e-06	DLC1, ARHGEF3, OBSCN, FGD1, ARHGEF2, ABR, VAV3, ARHGEF38, ARHGEF6, ARHGEF37, PREX1, ARHGEF19, PREX2, ARHGEF17, ARHGEF15, ECT2, ARHGEF10, PLEKHG4, PLEKHG2, PLEKHG1, RASGRF2, TIAM2, PLEKHG5, FGD5, ARHGDIB	1734	81	16792	2.98888	0.00597772	0.000461098	0.00234071
GOTERM_BP_DIRECT	GO:0030335~positive regulation of cell migration	42	0.014268	1.5054e-06	PDGFA, CSF1, EDN1, KIT, LRRC15, GTSE1, TGFB1, SEMA5B, IGF1R, DAB2, ZNF703, SEMA7A, ITGAV, SEMA3E, ADRA2A, SEMA3C, PDGFD, LAMB1, GPNMB, THBS1, CYR61, BMP2, FLT1, PODXL, SPHK1, HGF, MCAM, MMP14, MYADM, DAPK3, KDR, SEMA6B, F3, CXCL16, PDGFRA, PDGFRB, HBEGF, LAMC2, COL1A1, SEMA4A, F2R, ATP8A1	1734	184	16792	2.21047	0.00728957	0.000522454	0.00285627
GOTERM_BP_DIRECT	GO:0043065~positive regulation of apoptotic process	59	0.0200431	1.78816e-06	PNMA3, PTGS2, ZMAT3, TGFB3, ANKRD1, LPAR1, PMAIP1, TGFB1, USP27X, TIAM2, RARB, UNC5C, TOP2A, ARHGEF3, ARHGEF2, RARG, ARHGEF6, BCL2A1, ARHGEF17, DAPK3, ECT2, SLIT2, RASGRF2, MLLT11, MNDA, UBD, PDGFRB, RIPK2, NGFR, MELK, PNMA1, FGD1, APH1B, SOX4, ITGB1, SRC, PLEKHG2, PLEKHG5, TGM2, PTN, INPP5D, PHLDA3, NOX4, OBSCN, BMP2, ABR, VAV3, NR4A1, FRZB, TP73, SFRP1, BAX, RASSF2, BNIP3L, SFRP4, ID3, IGFBP3, …	1734	300	16792	1.90451	0.00865281	0.000579197	0.00339274
GOTERM_BP_DIRECT	GO:0030206~chondroitin sulfate biosynthetic process	13	0.00441627	2.0235e-06	CSGALNACT1, BGN, CHSY3, CHST9, CSGALNACT2, CHST11, CSPG4, CHST3, CHSY1, VCAN, DCN, CHST15, DSE	1734	25	16792	5.03566	0.009786	0.000614449	0.00383925
GOTERM_BP_DIRECT	GO:0050919~negative chemotaxis	15	0.0050957	2.79113e-06	NRP2, FLRT2, PLXNA3, PDGFA, ITGB3, SLIT2, SEMA5B, SEMA6A, SEMA6B, ITGAV, SEMA7A, SEMA3E, SEMA3C, SEMA3A, SEMA4A	1734	34	16792	4.27234	0.0134733	0.000797617	0.00529567
GOTERM_BP_DIRECT	GO:0043547~positive regulation of GTPase activity	94	0.031933	3.37316e-06	DLC1, FGF7, PDGFA, PREX1, PREX2, ARHGAP15, IQGAP1, RGL1, ARHGAP6, WNT4, TIAM2, GRIN2D, CSF2RB, RAPGEF5, RAPGEF3, DEPDC1B, ARHGAP11A, DOCK11, ICAM1, ARHGEF3, DENND6A, ARHGEF2, ARHGEF6, ARHGEF19, ARHGAP28, RAB3IL1, ARHGEF17, FGF23, DEPDC1, ARHGEF15, ARHGAP23, ECT2, ARHGAP25, NCAM1, ARHGAP31, SH2D3C, NCK2, PLCE1, RASGRF2, EREG, RIN2, PDGFRA, PDGFRB, RIN1, DENND3, SRGAP1, SRGAP2, FGD1, FGFR1, CCL2, A…	1734	565	16792	1.61114	0.0162599	0.00091034	0.00639993
GOTERM_BP_DIRECT	GO:0071560~cellular response to transforming growth factor beta stimulus	18	0.00611484	4.07574e-06	NOX4, MEF2C, COL4A2, HYAL2, CAV1, FBN1, EDN1, PDE3A, POSTN, ANKRD1, SOX9, TGFB1, WNT4, PDE2A, SFRP1, CLEC3B, COL1A1, PDGFD	1734	49	16792	3.55738	0.0196133	0.00104199	0.0077329
GOTERM_BP_DIRECT	GO:0071260~cellular response to mechanical stimulus	22	0.00747369	5.80659e-06	PTGS2, PTGER4, MMP7, GJA1, ITGA2, CHEK1, TLR4, ANKRD1, TLR5, KCNJ2, SOX9, AQP1, TLR7, TGFB1, PDE2A, BAG3, MAP3K1, IL1B, COL1A1, ENG, SLC9A1, BMP6	1734	71	16792	3.00067	0.0278256	0.00141001	0.0110167
GOTERM_BP_DIRECT	GO:0007160~cell-matrix adhesion	25	0.00849283	9.41245e-06	NPNT, COL3A1, ITGA11, ITGB4, ITGA2, ITGA3, NID2, ITGA4, ITGB3, ITGB1, VCAM1, CD44, CTGF, ITGB8, FREM1, ITGAV, ITGA8, FBLN5, TNN, ZYX, ADAMTS12, EDA, OTOA, JAM3, ADAM9	1734	90	16792	2.68999	0.0447142	0.00217595	0.0178574
GOTERM_BP_DIRECT	GO:0001666~response to hypoxia	38	0.0129091	1.12614e-05	PAM, CAV1, CCL2, ARNT2, TGFB3, EGLN3, POSTN, WTIP, CXCL12, ADA, TGFB1, PKM, EDNRA, VCAM1, CXCR4, TEK, CYGB, THBS1, LOXL2, ANGPT2, EPO, PLAT, NOX4, RAMP2, BMP2, CRYAB, TGFBR2, APOLD1, NR4A2, ITGA2, MMP14, CAPN2, ITPR1, SOD3, HIF1A, UCP2, ETS1, ENG	1734	172	16792	2.13948	0.0532601	0.00248467	0.0213649
GOTERM_BP_DIRECT	GO:0045766~positive regulation of angiogenesis	29	0.00985168	1.17314e-05	CYSLTR2, TNFSF12, AQP1, PTGIS, GATA6, CCBE1, TEK, IL1B, RAPGEF3, PIK3R6, THBS1, ANGPT2, RAMP2, FLT1, TGFBR2, SPHK1, CHI3L1, HGF, VASH2, ECM1, ANXA3, KDR, PRKD1, HIF1A, ETS1, F3, TBXA2R, HSPB1, ENG	1734	115	16792	2.44204	0.05542	0.00247584	0.0222564
GOTERM_BP_DIRECT	GO:0008360~regulation of cell shape	33	0.0112105	1.18347e-05	DLC1, RHOJ, ALDOA, FGD1, CCL2, RHOQ, CDC42SE1, LPAR1, KIT, ARHGAP15, TPM1, CDC42EP2, SEMA3E, PLEKHO1, PTN, MSN, WIPF1, FGD5, FMNL1, ICAM1, FMNL3, PLXNB3, ANXA1, FBLIM1, MYL12A, DAPK3, KDR, EPB41L3, MYO10, SLC26A5, CSNK1E, ARAP3, SEMA4A	1734	140	16792	2.28265	0.0558941	0.00239367	0.0224524
GOTERM_BP_DIRECT	GO:0001503~ossification	23	0.0078134	1.2877e-05	TWSG1, CASR, PDLIM7, FSTL3, MGP, LRRC17, SPARC, SOX9, ECM1, SLC26A2, DDR2, COL5A2, IGSF10, CHRDL2, TNFRSF11A, CLEC3B, CTGF, BCL2, RASSF2, LTF, STC1, SPP1, SUCO	1734	80	16792	2.78414	0.0606645	0.00250017	0.0244296
GOTERM_BP_DIRECT	GO:0006954~inflammatory response	67	0.0227608	1.4416e-05	PTGS2, LXN, CRP, PTGS1, TLR4, TLR5, CXCL12, TLR7, IL10, TGFB1, CCRL2, S1PR3, TNFRSF11B, TNFRSF11A, NOD1, SMPDL3B, CXCR4, SEMA7A, IL1B, SYK, CIITA, PIK3CG, C5AR2, GBP5, LY96, CHST4, IFI16, NLRP1, CHST1, PRKD1, PRKCQ, TNFRSF10C, RELT, CAMK4, CCR5, RIPK2, NGFR, TNFAIP3, AOC3, TNFRSF21, CCL2, CSF1, AFAP1L2, FPR3, CXCL6, BDKRB2, KIT, CCL20, PTX3, THBS1, SPP1, NOX4, SELP, BMP2, OLR1, SPHK1, AXL, CHI3L1…	1734	379	16792	1.71194	0.0676643	0.00269108	0.0273489
GOTERM_BP_DIRECT	GO:0014068~positive regulation of phosphatidylinositol 3-kinase signaling	20	0.00679426	1.92572e-05	SELP, FGFR1, FLT1, SERPINA12, PDGFA, HCLS1, CBL, KIT, DCN, HGF, PRR5L, SOX9, KDR, UNC5B, TEK, PDGFRA, PDGFRB, RELN, PDGFD, F2R	1734	65	16792	2.97968	0.0893447	0.00346033	0.0365317
GOTERM_BP_DIRECT	GO:0035556~intracellular signal transduction	69	0.0234402	3.04483e-05	ADCY3, NUAK2, ADCY8, TUFT1, ADCY5, PREX1, EDN1, PREX2, CSPG4, PRKAR2B, NOD1, TIAM2, PKN3, CTGF, GUCY1A2, RAPGEF5, GUCY1A3, STK39, RAPGEF3, DEPDC1B, PAG1, AKT3, SYK, ARHGEF3, ARHGEF2, DCDC2, PRKCH, DEPDC1, WNK2, DAPK3, ECT2, NEK11, MARK1, PRKD1, PRKCQ, HUNK, KSR2, CAMK4, LAX1, HSPB1, AKAP7, GUCY1B3, STMN1, MELK, LCP2, STK17B, KIT, SRC, DGKA, PLCL1, STK32B, DCLK2, PRKAA2, INPP5D, TYROBP, NFATC1, AB…	1734	403	16792	1.65805	0.137553	0.00527109	0.0577558
GOTERM_BP_DIRECT	GO:0008285~negative regulation of cell proliferation	68	0.0231005	3.23315e-05	DLC1, LZTS2, RARRES1, PTGS2, IGFBP7, E2F7, TGFB3, SKAP2, IL10, TGFB1, WARS, SPRY1, SERPINE2, CDKN2B, DLG3, IL1B, RARB, CDC6, CTBP2, RARG, DLL1, RB1, WNK2, PTHLH, NCK2, SSTR2, EREG, BTG2, ADAMTS1, TGFB1I1, PMP22, EMP3, NDN, PTH1R, SOX4, SOX7, TIMP2, CDH5, LIF, VDR, BCL11B, MEG3, GPNMB, QSOX1, TES, ETV3, NOX4, COL4A3, BMP2, TESC, TP53I11, PTPN14, S100A11, TAX1BP3, FRZB, CDKN3, C18ORF54, TP73, SFRP5…	1734	396	16792	1.6629	0.14541	0.00540374	0.0613269
GOTERM_BP_DIRECT	GO:0016525~negative regulation of angiogenesis	19	0.00645455	3.50688e-05	COL4A3, COL4A2, CCL2, NPR1, SPARC, DCN, VASH1, STAB1, SULF1, TEK, SEMA3E, MEG3, PTN, TIE1, THBS1, TCF4, THBS2, ANGPT2, SEMA4A	1734	62	16792	2.96767	0.156704	0.00566514	0.0665175
GOTERM_BP_DIRECT	GO:0030334~regulation of cell migration	21	0.00713398	4.13931e-05	PLXNC1, PLXNA3, JAG2, ABI3, LDB2, DPYSL3, JAG1, ITGB3, NEXN, PRKX, FLNA, TGFB1, LAMA2, LAMA1, LAMA4, SERPINE2, CXCR4, ROBO4, UNC5C, PLXND1, CEACAM1	1734	74	16792	2.74815	0.182231	0.0064685	0.0785088
GOTERM_BP_DIRECT	GO:0033627~cell adhesion mediated by integrin	9	0.00305742	4.18508e-05	ICAM1, ITGAV, FBN1, ITGA11, ITGA2, ITGB3, COL16A1, ITGB1, ADAM9	1734	15	16792	5.81038	0.184047	0.00633606	0.0793764
GOTERM_BP_DIRECT	GO:0042060~wound healing	22	0.00747369	4.31128e-05	CCM2L, PDGFA, TNC, COL3A1, ARHGEF19, TGFBR2, PTK7, TGFB3, ITGB3, SPARC, ELK3, DCN, TPM1, TIMP1, ITGA9, CCL20, EREG, PDGFRA, TFF3, PDGFRB, LOX, ENG	1734	80	16792	2.66309	0.189037	0.00632935	0.0817691
GOTERM_BP_DIRECT	GO:0032967~positive regulation of collagen biosynthetic process	11	0.00373684	4.31567e-05	WNT4, CCL2, CTGF, TGFB3, PDGFRB, CREB3L1, ITGA2, ENG, TGFB1, SUCO, F2R	1734	23	16792	4.63146	0.18921	0.00615002	0.0818525
GOTERM_BP_DIRECT	GO:0071526~semaphorin-plexin signaling pathway	13	0.00441627	6.28547e-05	SEMA6A, SEMA5B, PLXNA3, SEMA6B, NRP1, SEMA7A, PLXNB3, SEMA3E, SEMA3C, SEMA3A, PLXND1, FLNA, SEMA4A	1734	33	16792	3.8149	0.263233	0.00869012	0.119191
GOTERM_BP_DIRECT	GO:0043406~positive regulation of MAP kinase activity	18	0.00611484	6.38614e-05	NOX4, MEF2C, PIK3CG, FGFR1, FLT1, PDGFA, EDN1, KITLG, KIT, IQGAP1, SRC, TGFB1, DIRAS2, RASGRP1, ADRA2A, PDGFRB, PIK3R6, PDGFD	1734	59	16792	2.95443	0.266829	0.00858451	0.121099
GOTERM_BP_DIRECT	GO:0016477~cell migration	36	0.0122297	6.51741e-05	FGFR1, CTHRC1, FUT8, PEAK1, PTK7, CSPG4, ITGB3, MDK, ITGB1, TGFB1, SDC3, NDE1, CTGF, ITGAV, TNN, DEPDC1B, ADAMTS12, THBS1, CEACAM1, ADAM9, CDK1, FMNL3, ERG, FLT1, PODXL, FSCN1, RHBDF1, PALLD, COL5A1, EPHA3, NCK2, PDGFRB, JAK3, LAMC1, ENG, SLC9A1	1734	172	16792	2.02688	0.271492	0.00852445	0.123587
GOTERM_BP_DIRECT	GO:0034446~substrate adhesion-dependent cell spreading	14	0.00475598	6.53787e-05	MICALL2, PEAK1, AXL, ITGA4, ITGB3, SRC, FZD7, ITGAV, ITGA8, TEK, ANTXR1, LAMC1, LAMB1, SRGAP2	1734	38	16792	3.56778	0.272216	0.008327	0.123975
GOTERM_BP_DIRECT	GO:0008284~positive regulation of cell proliferation	75	0.0254785	0.000109431	CLDN7, E2F3, FGF7, PRC1, PDGFA, OSMR, MARCKSL1, EDN1, ARNT2, NAP1L1, TTK, TGFB1, S1PR3, EDNRB, TNFRSF11A, CLCF1, CTGF, GLP2R, PDGFD, RARB, RARG, EFNB2, LIFR, DLL1, SPDYA, PTHLH, CD86, EREG, CCND2, PDGFRA, PDGFRB, LAMC2, EIF5A2, FGFR1, PKHD1, TNC, CSF1, PTH1R, ST8SIA1, SOX4, KIT, SOX9, ITGB1, TIMP1, LIF, IGF1R, ZNF703, RAC2, BCL2, ITGAV, ADRA2A, PTN, THBS1, EPO, KLF5, FLT1, CRIP2, HCLS1, FLT4, ACE…	1734	466	16792	1.55858	0.412491	0.013545	0.207427
GOTERM_BP_DIRECT	GO:0030036~actin cytoskeleton organization	29	0.00985168	0.000123097	DLC1, RHOJ, GAS2L3, FGD1, ABLIM2, SHROOM4, PDLIM7, NUAK2, PDGFA, MRAS, FHL3, CYTH2, PRKG1, DAAM2, CDC42EP2, RAC2, ADRA2A, FGD5, TRIP10, NPHP1, FMNL3, ABR, TNXB, LIMK1, SPECC1, FSCN1, ARHGEF17, TMSB10, PALLD	1734	130	16792	2.16027	0.450247	0.0148459	0.233302
GOTERM_BP_DIRECT	GO:0001764~neuron migration	25	0.00849283	0.000140309	MEF2C, FGFR1, NRP1, NDN, GJA1, FGF13, PRKG1, CXCL12, NDE1, GPM6A, SEMA3A, NR2F2, DISC1, KIRREL3, HSP90AA1, NR4A2, AXL, DCDC2, ITGA3, FZD3, MARK1, SEMA6A, NAV1, BAX, RELN	1734	105	16792	2.30571	0.494371	0.0164954	0.265883
GOTERM_BP_DIRECT	GO:0007411~axon guidance	33	0.0112105	0.000162881	NRP2, ENAH, SCN1B, NRP1, NEO1, CXCL12, EPHB2, ANK3, ROBO1, MEG3, SEMA3C, SEMA3A, UNC5C, BOC, FLRT2, EFNB1, KIF5C, EFNB2, NTN4, NFASC, DPYSL2, NR4A3, SLIT2, LAMA2, NCAM1, SEMA6A, PRKCQ, CNTN4, RELN, NGFR, KIF26A, KIF26B, FEZ1	1734	159	16792	2.00988	0.546911	0.0186727	0.308594
GOTERM_BP_DIRECT	GO:0009612~response to mechanical stimulus	17	0.00577512	0.000227279	CCL2, PTGER4, TNC, COL3A1, TGFBR2, CHI3L1, POSTN, DCN, BDKRB2, MMP14, CXCL12, SRC, BTG2, ETS1, P2RY1, THBS1, ANGPT2	1734	59	16792	2.7903	0.668691	0.0253636	0.430353
GOTERM_BP_DIRECT	GO:0002576~platelet degranulation	24	0.00815312	0.000275829	ALDOA, SELP, PHACTR2, PDGFA, F8, STXBP1, TGFB3, ACTN1, HGF, ITGB3, SPARC, MMRN1, ECM1, TIMP3, FLNA, TGFB1, CTSW, TIMP1, VWF, CLEC3B, ABCC4, THBS1, QSOX1, SRGN	1734	103	16792	2.25646	0.738341	0.0300112	0.522054
GOTERM_BP_DIRECT	GO:0035924~cellular response to vascular endothelial growth factor stimulus	10	0.00339713	0.000276602	PRKD1, VCAM1, RAMP2, EGR3, NRP1, FLT1, FLT4, HSPB1, NR4A1, KDR	1734	23	16792	4.21042	0.739322	0.0294352	0.523513
GOTERM_BP_DIRECT	GO:0045669~positive regulation of osteoblast differentiation	17	0.00577512	0.000280606	MEF2C, CTHRC1, BMP2, PDLIM7, NPNT, GJA1, JAG1, CLIC1, HGF, DDR2, PRKD1, WNT4, LTF, ID4, CYR61, BMP6, SUCO	1734	60	16792	2.74379	0.744348	0.0292155	0.531073
GOTERM_BP_DIRECT	GO:0014066~regulation of phosphatidylinositol 3-kinase signaling	20	0.00679426	0.000284178	FGFR1, IER3, FGF7, KL, PDGFA, PIP5K1B, KITLG, FGF23, PTPN13, KIT, CD86, PPP1R16B, EREG, RASGRP1, PDGFRA, HBEGF, PDGFRB, PIP4K2A, CEACAM1, FBXL2	1734	78	16792	2.48307	0.748749	0.0289618	0.537816
GOTERM_BP_DIRECT	GO:0001501~skeletal system development	29	0.00985168	0.000311704	FGFR1, AEBP1, PTH1R, COL3A1, JAG2, SOX4, POSTN, SOX9, VDR, COL9A2, TNFRSF11B, COL12A1, PAPSS1, BMP2, CMKLR1, FBN1, PKDCC, NPR3, FRZB, COL5A2, PTHLH, RASSF2, GDF11, COL1A2, VCAN, COL1A1, PHEX, ADAMTS4, BMP6	1734	137	16792	2.04989	0.780218	0.031072	0.589764
GOTERM_BP_DIRECT	GO:0042493~response to drug	52	0.0176651	0.000332361	HNF1B, PTGS2, SLC6A2, AQP1, KCNJ11, IL10, TGFB1, TNFRSF11B, SLC1A3, GATA6, SEMA3C, LOX, ICAM1, CDK1, HSP90AA1, BLMH, CD86, CCND1, SLC26A5, COL1A1, PAM, HMGB2, TIMP4, TIMP2, ABCA3, MDK, SRC, ADA, BCL2, OXCT1, PTN, THBS1, LPL, SLC8A1, VAV3, SLC12A5, TGFBR2, ANXA1, FZD1, ITGA2, CENPF, PDE3A, ITGA3, FZD3, DPYSL2, TP73, SFRP1, TBXA2R, ABCC4, ABCC1, LRP8, SLC9A1	1734	304	16792	1.65647	0.801217	0.0324327	0.628731
GOTERM_BP_DIRECT	GO:0006198~cAMP catabolic process	8	0.00271771	0.000374978	PDE2A, PDE4A, PDE4B, PDE1A, PDE10A, PDE3A, PDE4D, PDE4C	1734	15	16792	5.16478	0.838417	0.0357983	0.70908
GOTERM_BP_DIRECT	GO:0002042~cell migration involved in sprouting angiogenesis	8	0.00271771	0.000374978	EGR3, NRP1, ROBO1, EFNB2, NR4A1, ITGB1, SLIT2, KDR	1734	15	16792	5.16478	0.838417	0.0357983	0.70908
GOTERM_BP_DIRECT	GO:0018108~peptidyl-tyrosine phosphorylation	31	0.0105311	0.00041014	FGFR1, FGF7, PEAK1, ABI3, TTK, KIT, DDR2, SRC, EPHB2, SGK223, TEK, CSF2RB, TIE1, HSP90AA1, FLT1, FLT4, EFEMP1, AXL, FGF23, PKDCC, KDR, EPHA3, EREG, PDGFRA, ROR1, PDGFRB, HBEGF, RIPK2, RELN, JAK3, MELK	1734	153	16792	1.96211	0.863808	0.0383378	0.775326
GOTERM_BP_DIRECT	GO:0007018~microtubule-based movement	20	0.00679426	0.000474773	DYNC1I1, KIF23, KIFC1, DNAH9, KIF3A, KIF5C, KIF18A, CENPE, DNAH2, KLC2, DNAH5, KIF2C, KIF7, STARD9, DYNC2H1, KIF26A, KIF21B, KIF26B, KIF20A, KIF2A	1734	81	16792	2.3911	0.900535	0.043413	0.896987
GOTERM_BP_DIRECT	GO:0001945~lymph vessel development	6	0.00203828	0.000498763	TMEM204, FLT4, EFNB2, HEG1, NR2F2, SYK	1734	8	16792	7.26298	0.911486	0.0447164	0.942107
GOTERM_BP_DIRECT	GO:0016337~single organismal cell-cell adhesion	23	0.0078134	0.000534034	ICAM1, C10ORF54, EMCN, PKHD1, ICAM2, CEP41, FBLIM1, NLGN2, SOX9, CDH5, SRC, VCAM1, COL14A1, CD44, CD93, SRPX2, ITGA8, CD58, TTYH1, ESAM, JAM2, CDH24, NPHP1	1734	101	16792	2.20526	0.925436	0.0469385	1.00841
GOTERM_BP_DIRECT	GO:0050731~positive regulation of peptidyl-tyrosine phosphorylation	20	0.00679426	0.000559143	ICAM1, ARHGEF2, NRP1, FGF7, HCLS1, CSPG4, KITLG, ITGB3, HGF, SRC, TGFB1, CD74, LIF, CD44, RIPK2, RELN, LRP8, LRRK1, SYK, EHD4	1734	82	16792	2.36194	0.934006	0.0482204	1.05559
GOTERM_BP_DIRECT	GO:0002040~sprouting angiogenesis	10	0.00339713	0.000571389	RAMP2, NRP1, E2F7, FLT4, SEMA3E, CCBE1, TEK, THBS1, LOXL2, ENG	1734	25	16792	3.87359	0.937821	0.0483924	1.07859
GOTERM_BP_DIRECT	GO:0030336~negative regulation of cell migration	22	0.00747369	0.000575799	RECK, DLC1, RAP2B, TMEFF2, PLXNB3, DPYSL3, DACH1, FAM60A, TPM1, SLIT2, WNT4, SFRP1, ROBO1, BCL2, SULF1, PTN, STC1, TIE1, ARAP3, ENG, SRGAP1, IGFBP5	1734	95	16792	2.2426	0.939141	0.0479222	1.08687
GOTERM_BP_DIRECT	GO:0022617~extracellular matrix disassembly	19	0.00645455	0.000585374	FBN1, MMP19, HSPG2, MMP7, DCN, TIMP2, MMP14, CAPN2, TIMP1, CTSK, CD44, GSN, CAPG, LAMC2, LAMC1, ENG, ADAMTS5, SPP1, ADAMTS4	1734	76	16792	2.42099	0.941909	0.0478804	1.10485
GOTERM_BP_DIRECT	GO:0030208~dermatan sulfate biosynthetic process	7	0.00237799	0.000638527	BGN, UST, DSEL, CSPG4, VCAN, DCN, DSE	1734	12	16792	5.64898	0.955141	0.0512539	1.20459
GOTERM_BP_DIRECT	GO:0070527~platelet aggregation	13	0.00441627	0.000640238	RAP2B, PIK3CG, STXBP1, ACTN1, MYL12A, CLIC1, ITGB3, FLNA, SLC7A11, MYL9, PDGFRA, HSPB1, HBB	1734	41	16792	3.07053	0.955513	0.0505533	1.2078
GOTERM_BP_DIRECT	GO:0043066~negative regulation of apoptotic process	70	0.0237799	0.00069603	STIL, CLDN7, IER3, NUAK2, ARNT2, YBX3, AQP1, IL10, EDNRB, DAB2, CERKL, CD44, GATA6, BAG3, CHST11, LTF, RARB, NQO1, CYR61, CDK1, EGR3, RARG, SOCS3, CRYAB, BCL2A1, SIX4, FLNA, PLAUR, SERPINB9, AMIGO2, MAD2L1, CCND2, TNFAIP8, RIPK2, HSPB1, PDGFRB, NGFR, CLEC5A, GSTP1, YWHAZ, PKHD1, FHL2, SOX9, CD74, SRC, TIMP1, IGF1R, BCL2, BCL11B, TEK, TGM2, FAIM, PRKAA2, THBS1, MPZ, FLT4, SPHK1, CBL, ANXA1, PDE3A,…	1734	455	16792	1.48984	0.966085	0.0539629	1.3124
GOTERM_BP_DIRECT	GO:0007156~homophilic cell adhesion via plasma membrane adhesion molecules	31	0.0105311	0.000717509	CLSTN2, CLSTN1, PCDHB15, DSCAML1, PCDHGA6, PCDHGC3, ITGB1, CDH5, DCHS1, CDH6, ROBO1, PCDHB16, FAT2, SMAGP, ESAM, PCDHA11, CDH24, CEACAM1, KIRREL3, PCDHGA12, PCDHB7, PLXNB3, PCDHGB7, PCDH12, PTPRT, PCDH17, PCDH19, CD84, TIGIT, AMIGO2, DSC3	1734	158	16792	1.90002	0.969449	0.0547101	1.35264
GOTERM_BP_DIRECT	GO:0008217~regulation of blood pressure	17	0.00577512	0.000740164	RAMP2, PTGS2, ACTA2, PTGS1, EDN1, NPR1, DLL1, NPR3, EDNRA, EDNRB, RENBP, ACE, P2RX1, COL1A2, GUCY1A3, STK39, HBB	1734	65	16792	2.53273	0.972636	0.0555188	1.39506
GOTERM_BP_DIRECT	GO:0060326~cell chemotaxis	17	0.00577512	0.000740164	HMGB2, CCL2, PLXNB3, FPR3, CXCL6, HGF, KIT, LPAR1, CXCL12, VCAM1, PRKCQ, CXCL14, CCL20, PDGFRA, PDGFRB, HBEGF, ENG	1734	65	16792	2.53273	0.972636	0.0555188	1.39506
GOTERM_BP_DIRECT	GO:0048843~negative regulation of axon extension involved in axon guidance	10	0.00339713	0.000794522	SEMA5B, SEMA6A, PLXNA3, SEMA6B, NRP1, SEMA7A, SEMA3E, SEMA3C, SEMA3A, SEMA4A	1734	26	16792	3.7246	0.978993	0.0585726	1.49679
GOTERM_BP_DIRECT	GO:0051496~positive regulation of stress fiber assembly	13	0.00441627	0.000813194	NOX4, WNT4, SFRP1, LIMK1, CTGF, TGFB3, GPR65, LPAR1, ARHGEF15, RAPGEF3, TPM1, ARHGEF10, FHOD1	1734	42	16792	2.99742	0.980817	0.0590136	1.5317
GOTERM_BP_DIRECT	GO:0007015~actin filament organization	18	0.00611484	0.000853999	ALDOA, ARHGEF2, SHROOM4, FSCN1, PDLIM3, ACTN1, TMSB10, TPM2, TPM1, TPM4, NCK2, CDC42EP2, ARHGAP6, RAC2, BCL2, FHOD3, TMOD2, DBN1	1734	72	16792	2.42099	0.98427	0.0609742	1.60798
GOTERM_BP_DIRECT	GO:0007507~heart development	34	0.0115502	0.00102263	MEF2C, NRP2, DNAH11, PAM, EDN1, COL3A1, PDLIM3, GJA1, SOX4, FGF12, BICC1, DNAH5, TGFB1, EDNRA, APLNR, HAND2, ROBO1, OXCT1, TEK, PTN, HEG1, CALCRL, LOX, PCSK5, RAMP2, BMP2, TGFBR2, FBN1, ITGA3, SPARC, PLCE1, ID3, CACNA1C, HDAC9	1734	183	16792	1.79921	0.993074	0.0715295	1.92257
GOTERM_BP_DIRECT	GO:0001934~positive regulation of protein phosphorylation	26	0.00883254	0.0011278	ITGB3, SOX9, TGFB1, EDNRB, DAB2, RASGRP1, TEK, P2RY1, RALB, IL1B, GPNMB, FAM129A, KNDC1, SPN, CYR61, BMP2, FLT4, FZD1, PRR5L, KDR, PLAUR, CCND1, PROM2, CCND3, CCND2, ENG	1734	127	16792	1.98254	0.995848	0.0774832	2.11829
GOTERM_BP_DIRECT	GO:0001568~blood vessel development	12	0.00407656	0.00118125	MEF2C, LAMA4, EGFL7, ITGAV, TGFBR2, SPHK1, COL1A2, COL1A1, ANTXR1, GJA4, CEACAM1, COL5A1	1734	38	16792	3.0581	0.996799	0.0798791	2.21763
GOTERM_BP_DIRECT	GO:0001570~vasculogenesis	15	0.0050957	0.00132287	RAMP2, CAV1, EGFL7, TGFBR2, RASIP1, TEAD2, ACKR3, TGFB1, KDR, HEG1, ZFPM2, TIE1, TMEM100, ENG, HDAC7	1734	56	16792	2.59392	0.998393	0.0878088	2.48035
GOTERM_BP_DIRECT	GO:0007173~epidermal growth factor receptor signaling pathway	15	0.0050957	0.00132287	EFEMP1, CBL, SOX9, IQGAP1, SRC, TGFB1, NCK2, CBLB, PLCE1, FAM83B, FAM83A, EREG, HBEGF, AREG, PAG1	1734	56	16792	2.59392	0.998393	0.0878088	2.48035
GOTERM_BP_DIRECT	GO:0010718~positive regulation of epithelial to mesenchymal transition	11	0.00373684	0.00133252	GLIPR2, DAB2, BMP2, ZNF703, TGFBR2, TGFB3, TGFB1I1, COL1A1, WWTR1, TGFB1, OLFM1	1734	33	16792	3.22799	0.998467	0.087231	2.49822
GOTERM_BP_DIRECT	GO:0036120~cellular response to platelet-derived growth factor stimulus	8	0.00271771	0.00140365	CCL2, CBL, PDGFRB, PTN, PDGFD, CCNA2, SRC, IQGAP1	1734	18	16792	4.30399	0.998915	0.0904568	2.62991
GOTERM_BP_DIRECT	GO:0051045~negative regulation of membrane protein ectodomain proteolysis	5	0.00169857	0.00142884	TIMP4, TIMP2, TIMP3, IL10, TIMP1	1734	6	16792	8.06997	0.999041	0.0908032	2.67651
GOTERM_BP_DIRECT	GO:0071474~cellular hyperosmotic response	5	0.00169857	0.00142884	ARHGEF2, YBX3, AQP1, EPO, RCSD1	1734	6	16792	8.06997	0.999041	0.0908032	2.67651
GOTERM_BP_DIRECT	GO:0001569~patterning of blood vessels	10	0.00339713	0.00145234	EDNRA, NRP1, COL4A1, NRARP, SEMA3E, NOTCH4, EDN1, TGFBR2, PLXND1, ENG	1734	28	16792	3.45856	0.999144	0.0910389	2.71996
GOTERM_BP_DIRECT	GO:0010628~positive regulation of gene expression	44	0.0149474	0.00146255	E2F1, MEF2C, CAV1, LRRC32, TNC, CSF1, VIM, CRP, MITF, IQGAP3, GJA1, PTPN22, TLR4, KIT, IL7R, RIMS1, TGFB1, VDR, ANK2, HAND2, ANK3, ITGB8, CTGF, GSN, C1QTNF1, IL1B, MSN, OLFM1, CDK1, RAMP2, BMP2, TESC, ACTA2, ITGA3, LGALS9, MYCN, SERPINB9, HIF1A, PIAS3, SFRP4, PRDM1, EDA, ENG, KLF4	1734	262	16792	1.62632	0.999186	0.0904841	2.73883
GOTERM_BP_DIRECT	GO:0030890~positive regulation of B cell proliferation	12	0.00407656	0.00149397	MEF2C, CARD11, GPR183, PELI1, VAV3, SLC39A10, CLCF1, BCL2, TLR4, CD74, SASH3, ADA	1734	39	16792	2.97968	0.999301	0.0911788	2.79687
GOTERM_BP_DIRECT	GO:0072659~protein localization to plasma membrane	16	0.00543541	0.00154106	MYO5A, RAMP3, RAMP2, ATP1B3, STXBP1, CACNB3, FGF13, DCHS1, FLNA, EPB41L3, ANK2, ANK3, RAB34, P2RY1, SYTL2, EHD2	1734	63	16792	2.45942	0.999444	0.0927543	2.88382
GOTERM_BP_DIRECT	GO:0071456~cellular response to hypoxia	21	0.00713398	0.00167008	E2F1, ICAM1, SLC8A1, PTGS2, EDN1, ANKRD1, PMAIP1, AQP1, SRC, KCNMB1, PTGIS, HIF1A, SFRP1, GATA6, BBC3, BCL2, BNIP3L, PTN, STC1, CCNA2, SLC9A1	1734	96	16792	2.11837	0.999703	0.0989061	3.12164
GOTERM_BP_DIRECT	GO:0010595~positive regulation of endothelial cell migration	13	0.00441627	0.00194033	NRP2, PRKD1, NRP1, ETS1, FLT4, EDN1, CCBE1, TEK, SPARC, ITGB3, THBS1, ANXA3, KDR	1734	46	16792	2.73677	0.99992	0.112621	3.61802
GOTERM_BP_DIRECT	GO:0001649~osteoblast differentiation	22	0.00747369	0.00195287	MEF2C, BMP2, TNC, MRC2, ITGA11, FHL2, GJA1, LRRC17, WWTR1, TPM4, SFRP1, SEMA7A, CREB3L1, COL6A1, VCAN, COL1A1, GPNMB, IGFBP3, SPP1, IGFBP5, CYR61, BMP6	1734	104	16792	2.04853	0.999925	0.111973	3.64099
GOTERM_BP_DIRECT	GO:0043011~myeloid dendritic cell differentiation	8	0.00271771	0.00202612	BATF3, CD86, CAMK4, TGFBR2, SPI1, UBD, IRF4, TGFB1	1734	19	16792	4.07746	0.999948	0.114578	3.77509
GOTERM_BP_DIRECT	GO:0030097~hemopoiesis	15	0.0050957	0.00225893	TWSG1, CRIP2, CSF1, ZNF160, BRCA2, DLL1, JAG1, KIT, IFI16, IL10, TAL1, NOTCH4, RTKN2, MELK, KIRREL3	1734	59	16792	2.46203	0.999983	0.12544	4.20012
GOTERM_BP_DIRECT	GO:0048010~vascular endothelial growth factor receptor signaling pathway	17	0.00577512	0.0023539	NRP2, NRP1, CCL2, VAV3, HSP90AA1, FLT1, NCF2, FLT4, AXL, ITGB3, SRC, KDR, PRKD1, NCK2, ITGAV, SULF1, HSPB1	1734	72	16792	2.28649	0.999989	0.128896	4.37299
GOTERM_BP_DIRECT	GO:0031100~organ regeneration	13	0.00441627	0.002365	PKM, CDK1, CCL2, MKI67, TGFBR2, AXL, HGF, NR4A3, ANGPT2, CXCL12, CCNA2, GSTP1, ANXA3	1734	47	16792	2.67854	0.99999	0.128024	4.39316
GOTERM_BP_DIRECT	GO:0001822~kidney development	19	0.00645455	0.00263705	HNF1B, LZTS2, HYAL2, KIF3A, PKHD1, ARID5B, FSTL3, CENPF, DCN, TP73, WNT4, ACE, ITGA8, BAX, SULF1, OVOL1, ADAMTS1, PCSK5, BMP6	1734	86	16792	2.13948	0.999997	0.140132	4.88662
GOTERM_BP_DIRECT	GO:0000188~inactivation of MAPK activity	9	0.00305742	0.00274025	DUSP5, DUSP4, CAV1, DUSP2, LAX1, RGS4, SPRED1, DUSP8, DUSP7	1734	25	16792	3.48623	0.999998	0.143643	5.07318
GOTERM_BP_DIRECT	GO:2000134~negative regulation of G1/S transition of mitotic cell cycle	9	0.00305742	0.00274025	DACT1, CDKN2B, FHL1, E2F7, BCL2, RB1, SLFN11, GPNMB, ZC3H12D	1734	25	16792	3.48623	0.999998	0.143643	5.07318
GOTERM_BP_DIRECT	GO:0048146~positive regulation of fibroblast proliferation	14	0.00475598	0.00279188	E2F1, CDC6, S100A6, EREG, PDGFA, SPHK1, PDGFRA, PDGFRB, PDGFD, AQP1, DDR2, CCNA2, CD74, TGFB1	1734	54	16792	2.51066	0.999999	0.144593	5.16639
GOTERM_BP_DIRECT	GO:0017015~regulation of transforming growth factor beta receptor signaling pathway	8	0.00271771	0.00284227	DKK3, ZNF703, FOLR1, LTBP4, SMURF2, ITGA3, ENG, TGFB1	1734	20	16792	3.87359	0.999999	0.145462	5.25727
GOTERM_BP_DIRECT	GO:0014911~positive regulation of smooth muscle cell migration	8	0.00271771	0.00284227	NOX4, P2RY6, NRP1, BCL2, PDGFRB, ITGA2, POSTN, SRC	1734	20	16792	3.87359	0.999999	0.145462	5.25727
GOTERM_BP_DIRECT	GO:0007568~aging	30	0.0101914	0.00296129	CCL2, PTH1R, COL3A1, TGFB3, MMP7, DCN, TIMP2, IL10, TGFB1, ADA, KCNMB1, TIMP1, VCAM1, EDNRB, CTGF, P2RY1, LOXL2, NQO1, EPO, CIITA, SLC12A2, CRYAB, KL, TGFBR2, BCL2A1, PDE4D, CD86, UCP2, CTSC, IGFBP5	1734	165	16792	1.76072	0.999999	0.149513	5.47161
GOTERM_BP_DIRECT	GO:0007219~Notch signaling pathway	23	0.0078134	0.00314547	HNF1B, BMP2, APH1B, MAML2, TGFBR2, JAG2, TIMP4, DLL1, JAG1, SOX9, ANXA4, MDK, TGFB1, CDH6, S1PR3, KRT19, HEY1, NRARP, NOTCH4, SUSD5, NEURL1B, TMEM100, ZNF423	1734	115	16792	1.93679	1	0.156439	5.80237
GOTERM_BP_DIRECT	GO:0050868~negative regulation of T cell activation	6	0.00203828	0.00315372	TIGIT, LAX1, VTCN1, PTPN22, JAK3, PAG1	1734	11	16792	5.28216	1	0.155234	5.81717
GOTERM_BP_DIRECT	GO:0048333~mesodermal cell differentiation	6	0.00203828	0.00315372	ITGA8, ITGB4, ITGA2, ITGA3, ITGB3, ITGB1	1734	11	16792	5.28216	1	0.155234	5.81717
GOTERM_BP_DIRECT	GO:0072661~protein targeting to plasma membrane	9	0.00305742	0.00360501	PACS1, ATP2C2, TESC, ANK2, ANK3, NFASC, MYL12A, MYADM, EHD3	1734	26	16792	3.35214	1	0.173688	6.62289
GOTERM_BP_DIRECT	GO:0061028~establishment of endothelial barrier	7	0.00237799	0.00384844	ICAM1, PPP1R16B, PDE2A, PDE4D, MSN, RAPGEF3, MYADM	1734	16	16792	4.23674	1	0.182496	7.05478
GOTERM_BP_DIRECT	GO:0045987~positive regulation of smooth muscle contraction	8	0.00271771	0.00388821	PTGS2, NPNT, EDN1, SPHK1, TBXA2R, ITGA2, ADA, F2R	1734	21	16792	3.68913	1	0.182432	7.12517
GOTERM_BP_DIRECT	GO:0007517~muscle organ development	19	0.00645455	0.00389246	MEF2C, EGR3, AEBP1, CRYAB, FHL1, MRAS, FHL3, ITGA11, CENPF, LAMA2, SMTN, TAGLN, COL6A3, VAMP5, SGCD, HBEGF, ID3, JPH1, SGCA	1734	89	16792	2.06736	1	0.180875	7.13268
GOTERM_BP_DIRECT	GO:0071356~cellular response to tumor necrosis factor	22	0.00747369	0.0039534	ICAM1, TNFRSF21, ARHGEF2, HYAL2, CCL2, NPNT, EDN1, CHI3L1, YBX3, POSTN, ANKRD1, KCNJ11, VCAM1, ADAMTS7, SFRP1, CCL20, CD58, FABP4, COL1A1, ADAMTS12, THBS1, KLF2	1734	110	16792	1.93679	1	0.181709	7.24041
GOTERM_BP_DIRECT	GO:0007093~mitotic cell cycle checkpoint	10	0.00339713	0.00403954	NABP1, MAD2L1, CDKN2B, ZWINT, BUB1, TTK, BUB1B, CHEK1, RB1, TGFB1	1734	32	16792	3.02624	1	0.183561	7.39252
GOTERM_BP_DIRECT	GO:0043434~response to peptide hormone	12	0.00407656	0.00422642	BTG2, EREG, CTGF, TEK, ANXA1, GJA1, TIMP4, COL1A1, AREG, SPARC, CXCL12, TIMP1	1734	44	16792	2.64108	1	0.189448	7.72166
GOTERM_BP_DIRECT	GO:0007264~small GTPase mediated signal transduction	40	0.0135885	0.00437393	RHOJ, RAB3B, RAB3C, MRAS, RHOQ, RGL1, RAB40A, RAB42, DIRAS2, RAC2, ARL15, ARL14, RAPGEF5, RHOC, RAPGEF3, DOCK11, KNDC1, RHOH, ARL2, VAV3, RAB8B, ABR, RASEF, RGS19, DOCK8, RASL11B, RERG, ARHGAP31, SH2D3C, RAB31, PLCE1, RASGRF2, RAB36, RAB34, RIN2, RIT1, ARL4C, RASD1, LRRK1, ARL4A	1734	246	16792	1.57463	1	0.193613	7.98068
GOTERM_BP_DIRECT	GO:0007265~Ras protein signal transduction	16	0.00543541	0.0045793	GRAP, MRAS, IQGAP3, RB1, PRKD1, DOK1, PLCE1, DOK2, RASSF1, RASGRP1, ADRA2A, RALB, RIT1, SYNGAP1, GRAP2, CCNA2	1734	70	16792	2.21348	1	0.199937	8.34014
GOTERM_BP_DIRECT	GO:0031032~actomyosin structure organization	9	0.00305742	0.00466662	FRMD3, EPB41L2, EPB41L3, PHACTR1, FRMD6, EPB41L1, LIMCH1, EPB41L4A, MYLIP	1734	27	16792	3.22799	1	0.201546	8.49259
GOTERM_BP_DIRECT	GO:0045893~positive regulation of transcription, DNA-templated	73	0.0247991	0.00477604	MEF2C, E2F1, HNF1B, E2F3, FGF7, ELF4, ARNT2, MITF, TGFB3, SPI1, IL10, TGFB1, DAB2, WNT4, LBH, GATA6, SMARCD3, IL1B, NR2F2, CCNA2, CIITA, ZNF287, FGF23, RB1, SIX4, MECOM, TRERF1, MYCN, CD86, HIF1A, CAMK4, MLLT11, ZNF711, TGFB1I1, COL1A1, HMGB2, BLM, GLIS2, FHL2, SOX4, SOX7, EHF, AFAP1L2, ELK3, SOX9, MDK, SRC, TAL1, HAND2, LYL1, MEG3, ARNTL2, TCF4, ZNF423, EPO, NFATC1, KLF5, TESC, BMP2, FZD1, BRCA2…	1734	515	16792	1.37268	1	0.203963	8.68326
GOTERM_BP_DIRECT	GO:0009190~cyclic nucleotide biosynthetic process	6	0.00203828	0.00495029	ADCY3, ADCY8, MB21D1, ADCY5, NPR1, NPR3	1734	12	16792	4.84198	1	0.208762	8.98616
GOTERM_BP_DIRECT	GO:1902287~semaphorin-plexin signaling pathway involved in axon guidance	6	0.00203828	0.00495029	PLXNC1, PLXNA3, NRP1, PLXNB3, SEMA3A, PLXND1	1734	12	16792	4.84198	1	0.208762	8.98616
GOTERM_BP_DIRECT	GO:0032695~negative regulation of interleukin-12 production	6	0.00203828	0.00495029	TIGIT, IRAK3, CMKLR1, JAK3, THBS1, IL10	1734	12	16792	4.84198	1	0.208762	8.98616
GOTERM_BP_DIRECT	GO:0060707~trophoblast giant cell differentiation	6	0.00203828	0.00495029	LIF, PLK4, SOCS3, E2F7, PRDM1, NR2F2	1734	12	16792	4.84198	1	0.208762	8.98616
GOTERM_BP_DIRECT	GO:0048846~axon extension involved in axon guidance	6	0.00203828	0.00495029	NRP2, FMOD, OGN, NRP1, SEMA3A, SLIT2	1734	12	16792	4.84198	1	0.208762	8.98616
GOTERM_BP_DIRECT	GO:0032355~response to estradiol	19	0.00645455	0.0049766	RAMP2, PAM, PTGS2, CRYAB, ARNT2, ANXA1, POSTN, KCNJ11, TGFB1, CCND1, ETS1, CTGF, PTN, PDGFRB, COL1A1, AREG, NR2F2, NQO1, GSTP1	1734	91	16792	2.02193	1	0.207958	9.0318
GOTERM_BP_DIRECT	GO:0070555~response to interleukin-1	10	0.00339713	0.00505468	IRAK3, IL1R1, TNFRSF11A, ETS1, ANXA1, CHI3L1, RIPK2, SRC, LGALS9, EPO	1734	33	16792	2.93454	1	0.209075	9.16714
GOTERM_BP_DIRECT	GO:0007204~positive regulation of cytosolic calcium ion concentration	25	0.00849283	0.00507869	ADCY5, PTH1R, EDN1, GJA1, LPAR2, FPR3, LPAR1, BDKRB2, EDNRA, EDNRB, S1PR3, CXCR4, C1QTNF1, P2RY1, PIK3CG, C5AR2, PTGER4, SWAP70, ITPR3, PLCE1, CCR5, PDGFRA, TBXA2R, CACNA1C, F2R	1734	134	16792	1.80671	1	0.2082	9.20873
GOTERM_BP_DIRECT	GO:0001755~neural crest cell migration	12	0.00407656	0.00508256	EDNRB, SEMA5B, SEMA6A, SEMA6B, HIF1A, EFNB1, SEMA7A, SEMA3E, KITLG, SEMA3C, SEMA3A, SEMA4A	1734	45	16792	2.58239	1	0.206611	9.21542
GOTERM_BP_DIRECT	GO:0008277~regulation of G-protein coupled receptor protein signaling pathway	11	0.00373684	0.0051628	RAMP3, RAMP2, PLCE1, TULP3, RGS2, RGS4, RGS5, GPSM1, GRK5, RGS9, RGS16	1734	39	16792	2.73138	1	0.207789	9.35424
GOTERM_BP_DIRECT	GO:0048791~calcium ion-regulated exocytosis of neurotransmitter	11	0.00373684	0.0051628	SYT1, SYT11, C2CD4C, C2CD4B, SYT13, SYTL2, SYT15, TC2N, SYTL3, RIMS1, RIMS3	1734	39	16792	2.73138	1	0.207789	9.35424
GOTERM_BP_DIRECT	GO:0010165~response to X-ray	8	0.00271771	0.00520183	CCND1, THBD, XRCC2, BLM, ANXA1, BRCA2, PMAIP1, TP73	1734	22	16792	3.52144	1	0.207482	9.42169
GOTERM_BP_DIRECT	GO:0032331~negative regulation of chondrocyte differentiation	7	0.00237799	0.00543428	PTHLH, ADAMTS7, RARG, EFEMP1, RARB, ADAMTS12, SOX9	1734	17	16792	3.98752	1	0.213963	9.82243
GOTERM_BP_DIRECT	GO:0042310~vasoconstriction	7	0.00237799	0.00543428	EDNRA, EDNRB, CAV1, P2RX1, KEL, EDN1, BDKRB2	1734	17	16792	3.98752	1	0.213963	9.82243
GOTERM_BP_DIRECT	GO:0031589~cell-substrate adhesion	7	0.00237799	0.00543428	VWF, ITGAV, TTYH1, ITGA2, ITGB3, ITGB1, PRKX	1734	17	16792	3.98752	1	0.213963	9.82243
GOTERM_BP_DIRECT	GO:0071222~cellular response to lipopolysaccharide	22	0.00747369	0.00546636	MEF2C, ICAM1, HMGB2, CCL2, AXL, TLR4, PDE4D, ANKRD1, TLR5, IL10, CD180, SRC, EDNRB, CD86, CCR5, CCL20, CXCL16, PDE4B, TBXA2R, TNFAIP3, GSTP1, ADAM9	1734	113	16792	1.88537	1	0.213368	9.87761
GOTERM_BP_DIRECT	GO:0006469~negative regulation of protein kinase activity	20	0.00679426	0.00559836	ASPN, FLRT2, TESC, DBNDD2, SOCS3, SOCS1, RB1, SFN, DCN, LRRC15, WWTR1, TRIB2, SH3BP5, BGN, UBASH3B, GMFG, FABP4, HSPB1, CEACAM1, GSTP1	1734	99	16792	1.95636	1	0.216208	10.1043
GOTERM_BP_DIRECT	GO:0043627~response to estrogen	15	0.0050957	0.00576845	CAV1, HSP90AA1, TGFBR2, TGFB3, MMP14, SLC34A2, ARPC1B, KRT19, TNFRSF11B, CCND1, GATA6, TEK, PDGFRB, RGS9, EPO	1734	65	16792	2.23476	1	0.220274	10.3956
GOTERM_BP_DIRECT	GO:0060271~cilium morphogenesis	25	0.00849283	0.00613908	KIF3A, RAB8B, BBS7, TTC26, PKHD1, DZIP1, TMEM237, CEP41, ASAP1, WWTR1, PTPDC1, DNAH5, FLNA, C5ORF30, GSN, IFT57, CCDC113, DZIP1L, DYNC2H1, RFX3, TCTN2, IFT52, WDR35, EHD3, IQUB	1734	136	16792	1.78014	1	0.230893	11.0272
GOTERM_BP_DIRECT	GO:0000187~activation of MAPK activity	21	0.00713398	0.00617996	CDK1, BMP2, IQGAP3, CSPG4, TGFB3, TLR4, LPAR1, HGF, KIT, CD74, TP73, DUSP5, PEA15, PLCE1, NOD1, PAK3, CXCR4, RIPK2, IL1B, THBS1, DUSP7	1734	107	16792	1.90059	1	0.230474	11.0967
GOTERM_BP_DIRECT	GO:0030282~bone mineralization	10	0.00339713	0.00625681	ASPN, BMP2, PTGS2, CLEC3B, TUFT1, PTH1R, PTN, PKDCC, GPNMB, PHEX	1734	34	16792	2.84823	1	0.231229	11.227
GOTERM_BP_DIRECT	GO:0009968~negative regulation of signal transduction	10	0.00339713	0.00625681	UBASH3B, RGS5, NLRP12, HHIP, INPP5D, RGS9, RGS16, PRR5L, KIF26A, IGFBP3	1734	34	16792	2.84823	1	0.231229	11.227
GOTERM_BP_DIRECT	GO:0043588~skin development	10	0.00339713	0.00625681	FRAS1, PDGFA, COL3A1, OVOL1, ITGB4, ITGA3, ADAMTS2, COL5A2, LTB, COL5A1	1734	34	16792	2.84823	1	0.231229	11.227
GOTERM_BP_DIRECT	GO:0071407~cellular response to organic cyclic compound	14	0.00475598	0.00627651	KLF5, BMP2, CCL2, MSR1, SMAD9, RGS19, ANKRD1, TGFB1, TMEM173, P2RY6, PAK3, P2RY1, IL1B, IGFBP5	1734	59	16792	2.29789	1	0.230133	11.2604
GOTERM_BP_DIRECT	GO:0051216~cartilage development	14	0.00475598	0.00627651	HYAL2, SMAD9, LUM, EDN1, CHI3L1, SOX9, TIMP1, CSGALNACT1, CHRDL2, HIF1A, CD44, ITGB8, SULF1, BMP6	1734	59	16792	2.29789	1	0.230133	11.2604
GOTERM_BP_DIRECT	GO:0033137~negative regulation of peptidyl-serine phosphorylation	8	0.00271771	0.00682215	GPD1L, NCK2, CAV1, BAX, RASSF2, PDE4D, BDKRB2, HGF	1734	23	16792	3.36834	1	0.245683	12.1804
GOTERM_BP_DIRECT	GO:0001558~regulation of cell growth	17	0.00577512	0.007021	FXYD2, IGFBP7, LTBP4, CLSTN1, RB1, PRKCQ, EPB41L3, PLCE1, EPB41L1, FAM107A, CTGF, FBLN5, IGFBP3, CRIM1, CEACAM1, IGFBP5, CYR61	1734	80	16792	2.05784	1	0.250052	12.5134
GOTERM_BP_DIRECT	GO:0007193~adenylate cyclase-inhibiting G-protein coupled receptor signaling pathway	12	0.00407656	0.00720223	ADCY3, GNAZ, GNAL, S1PR3, SSTR2, ADCY8, ADCY5, P2RY1, GABBR1, LPAR1, NPR3, GPR37L1	1734	47	16792	2.4725	1	0.253788	12.8158
GOTERM_BP_DIRECT	GO:0048661~positive regulation of smooth muscle cell proliferation	14	0.00475598	0.00727353	PTGS2, TGFBR2, EDN1, ITGA2, NR4A3, EREG, AKR1B1, TGM2, HBEGF, ABCC4, PDGFRB, CALCRL, PDGFD, THBS1	1734	60	16792	2.25959	1	0.254135	12.9345
GOTERM_BP_DIRECT	GO:2000249~regulation of actin cytoskeleton reorganization	7	0.00237799	0.0074496	GMFG, SEMA3E, PDGFRA, RAPGEF3, DAPK3, TGFB1, ARHGDIB	1734	18	16792	3.76599	1	0.257605	13.2271
GOTERM_BP_DIRECT	GO:0048008~platelet-derived growth factor receptor signaling pathway	9	0.00305742	0.00749022	PLAT, NRP1, PDGFA, ARID5B, PDGFRA, PDGFRB, PDGFD, SRC, IQGAP1	1734	29	16792	3.00537	1	0.257007	13.2944
GOTERM_BP_DIRECT	GO:0006865~amino acid transport	10	0.00339713	0.00766711	SLC1A5, SLC36A1, SLC7A1, SLC6A6, SLC7A8, SLC38A1, SLC6A19, SLC43A2, SLC7A11, SLC7A7	1734	35	16792	2.76685	1	0.26041	13.5872
GOTERM_BP_DIRECT	GO:0017158~regulation of calcium ion-dependent exocytosis	10	0.00339713	0.00766711	SYT1, SYT11, C2CD4C, C2CD4B, SYT13, SYTL2, TRPV6, SYT15, TC2N, SYTL3	1734	35	16792	2.76685	1	0.26041	13.5872
GOTERM_BP_DIRECT	GO:0043410~positive regulation of MAPK cascade	17	0.00577512	0.00793264	FGFR1, BMP2, FLT1, PDGFA, FLT4, LPAR1, KIT, TIMP2, GPR37L1, KDR, LIF, TNFRSF11B, RELT, C1QTNF1, NGFR, IGFBP3, F2R	1734	81	16792	2.03244	1	0.266297	14.0248
GOTERM_BP_DIRECT	GO:0001947~heart looping	14	0.00475598	0.00839169	MEF2C, STIL, KIF3A, BBS7, TGFBR2, GJA1, DLL1, HIF1A, HAND2, FOLR1, NDRG4, IFT57, IFT52, ENG	1734	61	16792	2.22255	1	0.277505	14.7765
GOTERM_BP_DIRECT	GO:0010976~positive regulation of neuron projection development	18	0.00611484	0.00890257	FGFR1, SCN1B, PLXNB3, PTK7, ITGA3, DPYSL3, ANKRD1, GPRC5B, SCARF1, EPHA3, PRKD1, TRIM67, NDRG4, PTN, RELN, FAM150B, FEZ1, EPO	1734	89	16792	1.95856	1	0.289798	15.6057
GOTERM_BP_DIRECT	GO:0007566~embryo implantation	11	0.00373684	0.00898997	LIF, RECK, PTGIS, PTGS2, IGFBP7, TGFBR2, IL1B, STC1, PCSK5, SPP1, EPO	1734	42	16792	2.53628	1	0.290278	15.7469
GOTERM_BP_DIRECT	GO:0006898~receptor-mediated endocytosis	31	0.0105311	0.00899691	MSR1, PDLIM7, SUSD2, SCARF1, DAB2, FOLR1, DNAJC6, IGHA2, LOXL4, LOXL3, PLA2R1, LOXL2, HBB, TMPRSS13, SBSPON, CUBN, HSP90AA1, OLR1, TGFBR2, COLEC11, STAB2, SPARC, TINAGL1, LDLRAD3, TMPRSS3, CD163L1, CD207, STAB1, CXCL16, LRP12, LRP8	1734	186	16792	1.61399	1	0.288576	15.758
GOTERM_BP_DIRECT	GO:0010863~positive regulation of phospholipase C activity	5	0.00169857	0.00930161	FGFR1, FLT1, PDGFRA, PDGFRB, KIT	1734	9	16792	5.37998	1	0.294864	16.2481
GOTERM_BP_DIRECT	GO:0021785~branchiomotor neuron axon guidance	5	0.00169857	0.00930161	PLXNC1, PLXNA3, NRP1, SEMA3A, PLXND1	1734	9	16792	5.37998	1	0.294864	16.2481
GOTERM_BP_DIRECT	GO:0016051~carbohydrate biosynthetic process	5	0.00169857	0.00930161	ST8SIA6, CHST10, CHST9, CHST8, CHST11	1734	9	16792	5.37998	1	0.294864	16.2481
GOTERM_BP_DIRECT	GO:0060452~positive regulation of cardiac muscle contraction	5	0.00169857	0.00930161	HSP90AA1, RGS2, CTGF, ACE2, KCNQ1	1734	9	16792	5.37998	1	0.294864	16.2481
GOTERM_BP_DIRECT	GO:0090331~negative regulation of platelet aggregation	5	0.00169857	0.00930161	SERPINE2, UBASH3B, C1QTNF1, PRKG1, CEACAM1	1734	9	16792	5.37998	1	0.294864	16.2481
GOTERM_BP_DIRECT	GO:0071773~cellular response to BMP stimulus	9	0.00305742	0.00930882	ADAMTS7, BMP2, SMAD9, SFRP1, GATA6, SPINT1, TMEM100, ADAMTS12, BMP6	1734	30	16792	2.90519	1	0.293172	16.2597
GOTERM_BP_DIRECT	GO:0030217~T cell differentiation	9	0.00305742	0.00930882	PREX1, LEPR, JAG2, SOX4, PTPN22, KIT, IL7R, LFNG, RHOH	1734	30	16792	2.90519	1	0.293172	16.2597
GOTERM_BP_DIRECT	GO:0060666~dichotomous subdivision of terminal units involved in salivary gland branching	4	0.00135885	0.00934873	NRP1, SEMA3C, SEMA3A, PLXND1	1734	5	16792	7.74717	1	0.292362	16.3237
GOTERM_BP_DIRECT	GO:0071225~cellular response to muramyl dipeptide	4	0.00135885	0.00934873	ARHGEF2, NOD1, RIPK2, PTPN22	1734	5	16792	7.74717	1	0.292362	16.3237
GOTERM_BP_DIRECT	GO:0061551~trigeminal ganglion development	4	0.00135885	0.00934873	NRP2, NRP1, SEMA3A, SIX4	1734	5	16792	7.74717	1	0.292362	16.3237
GOTERM_BP_DIRECT	GO:0045879~negative regulation of smoothened signaling pathway	7	0.00237799	0.00995274	TULP3, KIF7, SERPINE2, GLIS2, HHIP, RB1, GPR37L1	1734	19	16792	3.56778	1	0.306156	17.2864
GOTERM_BP_DIRECT	GO:0014070~response to organic cyclic compound	12	0.00407656	0.00995457	EDNRB, ICAM1, CDK1, CD83, HNF1B, BTG2, MKI67, SFRP1, LUM, ABCC4, MMP14, ANGPT2	1734	49	16792	2.37158	1	0.304308	17.2893
GOTERM_BP_DIRECT	GO:0001516~prostaglandin biosynthetic process	6	0.00203828	0.0104997	PTGIS, PTGDS, PTGS2, EDN1, PTGS1, CD74	1734	14	16792	4.15027	1	0.316131	18.1492
GOTERM_BP_DIRECT	GO:0030889~negative regulation of B cell proliferation	6	0.00203828	0.0104997	TNFRSF21, CD300A, MNDA, PRDM1, INPP5D, IL10	1734	14	16792	4.15027	1	0.316131	18.1492
GOTERM_BP_DIRECT	GO:0032743~positive regulation of interleukin-2 production	6	0.00203828	0.0104997	CD83, PDE4B, ANXA1, RIPK2, PDE4D, SASH3	1734	14	16792	4.15027	1	0.316131	18.1492
GOTERM_BP_DIRECT	GO:0016049~cell growth	13	0.00441627	0.010616	EDN1, TGFB3, ITGB3, IL7R, TGFB1, LEFTY1, NDRG4, BCL2, ITGAV, TNN, EMP3, EMP1, SLC9A1	1734	56	16792	2.24806	1	0.31709	18.3314
GOTERM_BP_DIRECT	GO:0045429~positive regulation of nitric oxide biosynthetic process	11	0.00373684	0.0106569	ICAM1, HSP90AA1, PTGS2, EDN1, IL1B, TLR4, TLR5, PTX3, KLF2, HBB, KLF4	1734	43	16792	2.47729	1	0.316191	18.3955
GOTERM_BP_DIRECT	GO:0009611~response to wounding	14	0.00475598	0.01103	FGF7, CCL2, NRP1, PDGFA, TNC, ITGB4, MDK, TGFB1, VASH1, VWF, SLC1A3, CTGF, ID3, F2R	1734	63	16792	2.15199	1	0.323353	18.9774
GOTERM_BP_DIRECT	GO:0043552~positive regulation of phosphatidylinositol 3-kinase activity	9	0.00305742	0.0114368	TNFAIP8L3, VAV3, FLT1, TEK, PDGFRA, PDGFRB, KIT, TGFB1, SRC	1734	31	16792	2.81147	1	0.33114	19.6074
GOTERM_BP_DIRECT	GO:0042981~regulation of apoptotic process	34	0.0115502	0.0115377	TNFRSF21, MITF, TGFB3, BEX2, PMAIP1, SOX9, TGFB1, PEA15, TNFRSF11B, TNFRSF11A, NOD1, ROBO4, TRAF5, IKZF3, ACTN1, CARD6, DAPK3, TP73, LEFTY1, RASSF3, CARD11, TNFRSF10C, RASSF6, RELT, ETS1, BBC3, IFT57, BAX, BNIP3L, GDF11, NGFR, GDF15, IGFBP3, BMP6	1734	213	16792	1.5458	1	0.331588	19.763
GOTERM_BP_DIRECT	GO:0035335~peptidyl-tyrosine dephosphorylation	19	0.00645455	0.0120371	PTPRB, PTPRE, CDC14A, PALD1, PTPN14, PTPN13, PTPN22, PTPRT, CDKN3, PTPDC1, PTPN12, MTMR2, DUSP5, DUSP4, DUSP2, UBASH3B, DNAJC6, DUSP8, DUSP7	1734	99	16792	1.85854	1	0.341251	20.5286
GOTERM_BP_DIRECT	GO:0007179~transforming growth factor beta receptor signaling pathway	18	0.00611484	0.0123355	SMAD9, CCL2, LTBP2, FUT8, COL3A1, TGFBR2, CBL, TGFB3, ITGB1, SRC, TGFB1, CDH5, LEFTY1, COL1A2, ZYX, GDF15, ENG, ADAM9	1734	92	16792	1.89469	1	0.346109	20.9829
GOTERM_BP_DIRECT	GO:0097190~apoptotic signaling pathway	15	0.0050957	0.0127156	TNFRSF21, CAV1, LY96, TLR4, TNFSF12, DAPK3, TNFRSF11B, TNFRSF11A, PTGIS, RELT, BBC3, BAX, MLLT11, NGFR, SPN	1734	71	16792	2.04591	1	0.352685	21.5578
GOTERM_BP_DIRECT	GO:0008361~regulation of cell size	7	0.00237799	0.0130001	VAV3, RARG, KEL, IQGAP3, MSN, IL7R, RAP1GAP2	1734	20	16792	3.38939	1	0.357012	21.9856
GOTERM_BP_DIRECT	GO:0030318~melanocyte differentiation	7	0.00237799	0.0130001	MEF2C, MYO5A, EDNRB, BCL2, MITF, KIT, OCA2	1734	20	16792	3.38939	1	0.357012	21.9856
GOTERM_BP_DIRECT	GO:0019229~regulation of vasoconstriction	7	0.00237799	0.0130001	KCNMB4, ACE, EDN1, ADRA2A, ACE2, ADRA2C, BDKRB2	1734	20	16792	3.38939	1	0.357012	21.9856
GOTERM_BP_DIRECT	GO:0010811~positive regulation of cell-substrate adhesion	10	0.00339713	0.0133641	ARL2, SPOCK2, NPNT, CCDC80, PTN, ITGA3, COL8A1, ABI3BP, EMILIN1, CYR61	1734	38	16792	2.54841	1	0.362977	22.5298
GOTERM_BP_DIRECT	GO:0019933~cAMP-mediated signaling	10	0.00339713	0.0133641	ADCY3, PDE2A, ADCY8, ADCY5, TGM2, PDE3A, PDE4D, NPR3, RAPGEF3, SOX9	1734	38	16792	2.54841	1	0.362977	22.5298
GOTERM_BP_DIRECT	GO:0032720~negative regulation of tumor necrosis factor production	10	0.00339713	0.0133641	IRAK3, C5AR2, AXL, PTPN22, TLR4, GPNMB, TNFAIP3, IL10, GSTP1, LGALS9	1734	38	16792	2.54841	1	0.362977	22.5298
GOTERM_BP_DIRECT	GO:0001974~blood vessel remodeling	9	0.00305742	0.0139025	LIF, MEF2C, ACE, BGN, BAX, AXL, TGM2, SEMA3C, JAG1	1734	32	16792	2.72362	1	0.372512	23.328
GOTERM_BP_DIRECT	GO:0051930~regulation of sensory perception of pain	8	0.00271771	0.0139173	EDNRB, GRIN2D, EDN1, ADRA2C, TMEM100, ACPP, SLC9A1, F2R	1734	26	16792	2.97968	1	0.37083	23.3497
GOTERM_BP_DIRECT	GO:0035025~positive regulation of Rho protein signal transduction	8	0.00271771	0.0139173	P2RY8, ROBO1, LPAR6, COL3A1, GPR65, PDGFRB, LPAR1, F2R	1734	26	16792	2.97968	1	0.37083	23.3497
GOTERM_BP_DIRECT	GO:0043114~regulation of vascular permeability	5	0.00169857	0.0142499	ABR, TEK, NPR1, BDKRB2, SRC	1734	10	16792	4.84198	1	0.37581	23.8388
GOTERM_BP_DIRECT	GO:0043087~regulation of GTPase activity	14	0.00475598	0.0142702	FGD1, PLXNA3, VAV3, STMN3, RASIP1, IQGAP3, PRKG1, IQGAP1, EPHA3, RASAL2, PROM2, SYDE1, SYNGAP1, FGD5	1734	65	16792	2.08578	1	0.374254	23.8686
GOTERM_BP_DIRECT	GO:0030214~hyaluronan catabolic process	6	0.00203828	0.0144331	HYAL2, CD44, STAB2, TGFB1, SLC9A1, HMMR	1734	15	16792	3.87359	1	0.375647	24.1069
GOTERM_BP_DIRECT	GO:0042127~regulation of cell proliferation	30	0.0101914	0.0146888	FXYD2, TNFRSF21, TNC, PTGS1, TGFB3, EGLN3, JAG2, CHEK1, JAG1, CXCL6, KIT, SOX9, SRC, TAL1, TNFRSF11B, CHST11, TES, ARHGEF2, TRNP1, FA2H, TGFBR2, ANXA1, BMX, S100A11, TNFRSF10C, PLA2G4A, RELT, ACE2, NGFR, ENG	1734	185	16792	1.57037	1	0.378906	24.4797
GOTERM_BP_DIRECT	GO:0050729~positive regulation of inflammatory response	15	0.0050957	0.0160959	LPL, HYAL2, CCL2, PTGER4, ITGA2, TLR4, IL33, GPRC5B, TLR7, PDE2A, ETS1, TGM2, PLA2G7, NLRP12, FABP4	1734	73	16792	1.98986	1	0.404784	26.4998
GOTERM_BP_DIRECT	GO:0042346~positive regulation of NF-kappaB import into nucleus	7	0.00237799	0.0166448	PTGS2, SPHK1, IL1B, TLR4, EDA, TLR7, LGALS9	1734	21	16792	3.22799	1	0.413257	27.274
GOTERM_BP_DIRECT	GO:0051894~positive regulation of focal adhesion assembly	7	0.00237799	0.0166448	FMN1, WNT4, SFRP1, TEK, COL16A1, IQGAP1, KDR	1734	21	16792	3.22799	1	0.413257	27.274
GOTERM_BP_DIRECT	GO:0035987~endodermal cell differentiation	8	0.00271771	0.017155	COL4A2, ITGAV, COL12A1, COL6A1, ITGA4, MMP14, COL8A1, LAMB1	1734	27	16792	2.86932	1	0.420786	27.9866
GOTERM_BP_DIRECT	GO:0042476~odontogenesis	8	0.00271771	0.017155	MYO5A, PAM, TUFT1, TGFB3, COL1A2, ID3, AQP1, LAMB1	1734	27	16792	2.86932	1	0.420786	27.9866
GOTERM_BP_DIRECT	GO:0032964~collagen biosynthetic process	4	0.00135885	0.0172686	COL1A1, ADAMTS3, SERPINH1, COL5A1	1734	6	16792	6.45598	1	0.420844	28.1444
GOTERM_BP_DIRECT	GO:0048845~venous blood vessel morphogenesis	4	0.00135885	0.0172686	EFNB2, CCBE1, HEG1, ENG	1734	6	16792	6.45598	1	0.420844	28.1444
GOTERM_BP_DIRECT	GO:0038063~collagen-activated tyrosine kinase receptor signaling pathway	4	0.00135885	0.0172686	COL4A3, COL4A2, COL4A1, DDR2	1734	6	16792	6.45598	1	0.420844	28.1444
GOTERM_BP_DIRECT	GO:0032496~response to lipopolysaccharide	27	0.00917225	0.0175604	TNFRSF21, HMGB2, PTGS2, EDN1, PTPN22, TLR4, TIMP4, CXCL6, DCN, VCAM1, IRAK3, TNFRSF11B, TNFRSF11A, CSF2RB, EPO, SELP, PELI1, ABR, PTGER4, LY96, SPARC, LGALS9, TNFRSF10C, THBD, RELT, NGFR, F2R	1734	164	16792	1.59431	1	0.424166	28.5481
GOTERM_BP_DIRECT	GO:0046777~protein autophosphorylation	28	0.00951197	0.0177644	STK33, FGFR1, STK10, PEAK1, STK17B, TTK, KIT, DDR2, PRKX, SRC, IGF1R, IRAK3, TEK, STK39, SYK, FLT1, FLT4, MEX3B, BMX, WNK2, DAPK3, KDR, PRKD1, CAMK4, PDGFRA, PDGFRB, GRK5, MELK	1734	172	16792	1.57646	1	0.425841	28.8291
GOTERM_BP_DIRECT	GO:0016266~O-glycan processing	13	0.00441627	0.0181446	GALNT3, GCNT4, GALNT10, ST6GALNAC4, GALNT7, B3GNT5, XXYLT1, GALNT6, B3GNT7, GALNT15, GXYLT2, B3GNT3, CHST4	1734	60	16792	2.09819	1	0.43064	29.3499
GOTERM_BP_DIRECT	GO:0007169~transmembrane receptor protein tyrosine kinase signaling pathway	18	0.00611484	0.0184409	MPZL1, FLT1, FLT4, CSF1, BMX, CSPG4, PTPRT, BDKRB2, KIT, KDR, IGF1R, DOK1, DOK2, TEK, ROR1, PAG1, SYK, LCP2	1734	96	16792	1.81574	1	0.433868	29.7534
GOTERM_BP_DIRECT	GO:0090280~positive regulation of calcium ion import	6	0.00203828	0.0192443	ATP2C2, CCL2, TRPV2, PDGFRB, STC1, CXCL12	1734	16	16792	3.63149	1	0.445808	30.8363
GOTERM_BP_DIRECT	GO:0035162~embryonic hemopoiesis	6	0.00203828	0.0192443	TAL1, HIF1A, TGFBR2, KITLG, KIT, KDR	1734	16	16792	3.63149	1	0.445808	30.8363
GOTERM_BP_DIRECT	GO:2000649~regulation of sodium ion transmembrane transporter activity	6	0.00203828	0.0192443	GPD1L, FXYD2, SCN1B, YWHAH, FGF12, FXYD5	1734	16	16792	3.63149	1	0.445808	30.8363
GOTERM_BP_DIRECT	GO:0030279~negative regulation of ossification	6	0.00203828	0.0192443	MEF2C, SFRP1, BCL2, CHSY1, SOX9, TGFB1	1734	16	16792	3.63149	1	0.445808	30.8363
GOTERM_BP_DIRECT	GO:0051781~positive regulation of cell division	11	0.00373684	0.0197411	TAL1, FGF7, EREG, PDGFA, TGFB3, IL1B, PTN, PDGFD, MDK, TGFB1, MACC1	1734	47	16792	2.26646	1	0.452215	31.4981
GOTERM_BP_DIRECT	GO:0007267~cell-cell signaling	38	0.0129091	0.0198021	MPZL1, NRP1, GRAP, PDGFA, EDN1, GJA1, FGF13, FGF12, CXCL6, GJA4, IL10, TNFRSF11A, CCL20, CTGF, TEK, IL1B, ADRA2C, ZYX, LTB, PCSK5, CYR61, BMP2, EFNB1, EFNB2, FZD1, CHST4, PTHLH, SSTR2, CD86, EREG, CCR5, CXCL14, STAB1, FJX1, AREG, GRAP2, GDF15, PHEX	1734	254	16792	1.44878	1	0.451201	31.5789
GOTERM_BP_DIRECT	GO:0001837~epithelial to mesenchymal transition	9	0.00305742	0.0199576	S100A4, WNT4, BMP2, HIF1A, LOXL3, HGF, LOXL2, SOX9, TGFB1	1734	34	16792	2.5634	1	0.451776	31.7845
GOTERM_BP_DIRECT	GO:0010763~positive regulation of fibroblast migration	5	0.00169857	0.0205905	SLC8A1, PAK3, THBS1, DDR2, TGFB1	1734	11	16792	4.4018	1	0.460198	32.6156
GOTERM_BP_DIRECT	GO:0033690~positive regulation of osteoblast proliferation	5	0.00169857	0.0205905	CTHRC1, BMP2, ITGAV, LTF, CYR61	1734	11	16792	4.4018	1	0.460198	32.6156
GOTERM_BP_DIRECT	GO:0034113~heterotypic cell-cell adhesion	7	0.00237799	0.020936	GLDN, ITGAV, CD58, NFASC, ITGA4, ITGB3, ITGB1	1734	22	16792	3.08126	1	0.463777	33.0651
GOTERM_BP_DIRECT	GO:0006919~activation of cysteine-type endopeptidase activity involved in apoptotic process	16	0.00543541	0.0217807	DLC1, COL4A3, ACER2, EGLN3, PMAIP1, NLRP1, NOD1, P2RX1, ROBO1, BBC3, F3, IFT57, BAX, NLRP12, NGFR, F2R	1734	83	16792	1.86679	1	0.475193	34.1524
GOTERM_BP_DIRECT	GO:0000910~cytokinesis	11	0.00373684	0.0227013	KIF23, LZTS2, PRC1, RALB, BRCA2, RHOC, MAP9, CIT, ECT2, DAPK3, KIF20A	1734	48	16792	2.21924	1	0.487402	35.3183
GOTERM_BP_DIRECT	GO:0048015~phosphatidylinositol-mediated signaling	19	0.00645455	0.0232592	PIK3CG, FGFR1, FGF7, KL, PDGFA, NCS1, KITLG, FGF23, KIT, NPR3, IGF1R, CD86, EREG, CA8, PLCH1, PDGFRA, INPP5F, PDGFRB, HBEGF	1734	106	16792	1.73581	1	0.49379	36.0152
GOTERM_BP_DIRECT	GO:0007596~blood coagulation	29	0.00985168	0.0233795	ITGB3, MMRN1, PRKAR2B, PROCR, SERPINE2, GATA6, PDGFD, ENTPD1, TFPI2, EHD2, HBB, DOCK11, EHD3, PLAT, F8, ITGA2, DOCK8, ANXA5, PLAUR, VWF, THBD, P2RX1, F3, COL1A2, HIST1H3B, HIST1H3D, ZFPM2, COL1A1, F2R	1734	184	16792	1.52628	1	0.493543	36.1646
GOTERM_BP_DIRECT	GO:0048565~digestive tract development	9	0.00305742	0.0235992	CLMP, COL3A1, TGFBR2, TGFB3, ITGB4, RB1, KIT, DCHS1, TGFB1	1734	35	16792	2.49016	1	0.494773	36.4365
GOTERM_BP_DIRECT	GO:0030501~positive regulation of bone mineralization	9	0.00305742	0.0235992	MEF2C, SLC8A1, WNT4, BMP2, KL, TGFB3, PKDCC, TGFB1, BMP6	1734	35	16792	2.49016	1	0.494773	36.4365
GOTERM_BP_DIRECT	GO:0008283~cell proliferation	51	0.0173254	0.0242254	STIL, CDC14A, CSPG4, MCM10, ISG20, EDNRA, KIF2C, DAB2, FAM83B, FAM83A, GNG2, RAPGEF3, BHLHE41, OCA2, SYK, CYR61, CDK1, TPX2, IFI16, GRHL2, TACC1, PRKD1, UHRF1, PLCE1, TACSTD2, BUB1B, FBXL7, EMP1, MELK, SRGAP2, BCAT1, CSF1, KITLG, EHF, CD74, SRC, HDGFRP3, BCL2, BUB1, COL4A3, ERG, MKI67, DLGAP5, FSCN1, RHBDF1, ITGA2, CENPF, DACH1, CSGALNACT1, TCF19, AREG	1734	366	16792	1.34941	1	0.501917	37.2056
GOTERM_BP_DIRECT	GO:0071310~cellular response to organic substance	6	0.00203828	0.0249985	SYP, CLEC3B, BCL2, IQGAP3, IL1B, TIMP3	1734	17	16792	3.41787	1	0.51097	38.1428
GOTERM_BP_DIRECT	GO:0048514~blood vessel morphogenesis	6	0.00203828	0.0249985	COL4A1, FLT1, FLT4, GJA1, NR2F2, SYK	1734	17	16792	3.41787	1	0.51097	38.1428
GOTERM_BP_DIRECT	GO:0006171~cAMP biosynthetic process	6	0.00203828	0.0249985	ADCY3, RAMP2, ADCY8, ADCY5, CALCRL, NPR3	1734	17	16792	3.41787	1	0.51097	38.1428
GOTERM_BP_DIRECT	GO:0035567~non-canonical Wnt signaling pathway	6	0.00203828	0.0249985	SFRP5, SFRP4, FZD1, FZD3, FRZB, FZD6	1734	17	16792	3.41787	1	0.51097	38.1428
GOTERM_BP_DIRECT	GO:0001937~negative regulation of endothelial cell proliferation	8	0.00271771	0.0251526	CAV1, SULF1, GJA1, SPARC, THBS1, NR2F2, ENG, VASH1	1734	29	16792	2.67144	1	0.511119	38.3281
GOTERM_BP_DIRECT	GO:0048662~negative regulation of smooth muscle cell proliferation	8	0.00271771	0.0251526	OGN, NDRG4, NPR1, NPR3, TNFAIP3, IGFBP3, KLF4, IGFBP5	1734	29	16792	2.67144	1	0.511119	38.3281
GOTERM_BP_DIRECT	GO:0009725~response to hormone	10	0.00339713	0.0251856	RERG, PIAS3, HCLS1, OXCT1, SFRP4, MMP19, FHL2, MMP14, TIMP2, TIMP1	1734	42	16792	2.30571	1	0.509569	38.3678
GOTERM_BP_DIRECT	GO:0045740~positive regulation of DNA replication	10	0.00339713	0.0251856	CDK1, IGF1R, EREG, PDGFA, NPM2, PDGFRA, TGFB3, KITLG, AREG, EPO	1734	42	16792	2.30571	1	0.509569	38.3678
GOTERM_BP_DIRECT	GO:1903779~regulation of cardiac conduction	12	0.00407656	0.0261849	TRPC1, FXYD2, SLC8A1, ATP2B4, ATP1B3, ATP2A3, ACE2, NPR1, ITPR3, KCNJ11, EHD3, ITPR1	1734	56	16792	2.07514	1	0.521396	39.5555
GOTERM_BP_DIRECT	GO:0043305~negative regulation of mast cell degranulation	4	0.00135885	0.0279241	CD84, CD300A, LGALS9, IL13RA2	1734	7	16792	5.5337	1	0.542535	41.5712
GOTERM_BP_DIRECT	GO:0060907~positive regulation of macrophage cytokine production	4	0.00135885	0.0279241	SEMA7A, TLR4, GPRC5B, CD74	1734	7	16792	5.5337	1	0.542535	41.5712
GOTERM_BP_DIRECT	GO:0061298~retina vasculature development in camera-type eye	4	0.00135885	0.0279241	HIF1A, PDGFRA, PDGFRB, ROM1	1734	7	16792	5.5337	1	0.542535	41.5712
GOTERM_BP_DIRECT	GO:0030913~paranodal junction assembly	4	0.00135885	0.0279241	EPB41L3, ANK2, NFASC, CNTNAP1	1734	7	16792	5.5337	1	0.542535	41.5712
GOTERM_BP_DIRECT	GO:0048251~elastic fiber assembly	4	0.00135885	0.0279241	TNXB, FBLN5, LOX, MFAP4	1734	7	16792	5.5337	1	0.542535	41.5712
GOTERM_BP_DIRECT	GO:0034616~response to laminar fluid shear stress	4	0.00135885	0.0279241	ETS1, TGFB3, TGFB1, ADAM9	1734	7	16792	5.5337	1	0.542535	41.5712
GOTERM_BP_DIRECT	GO:0090050~positive regulation of cell migration involved in sprouting angiogenesis	4	0.00135885	0.0279241	SRPX2, PTGS2, HDAC9, HDAC7	1734	7	16792	5.5337	1	0.542535	41.5712
GOTERM_BP_DIRECT	GO:0035726~common myeloid progenitor cell proliferation	4	0.00135885	0.0279241	ITPKB, NR4A3, CEACAM1, GSTP1	1734	7	16792	5.5337	1	0.542535	41.5712
GOTERM_BP_DIRECT	GO:0048841~regulation of axon extension involved in axon guidance	4	0.00135885	0.0279241	PLXNC1, PLXNA3, SEMA3A, PLXND1	1734	7	16792	5.5337	1	0.542535	41.5712
GOTERM_BP_DIRECT	GO:0071347~cellular response to interleukin-1	14	0.00475598	0.0284022	ADAMTS7, ICAM1, HYAL2, HIF1A, PTGIS, CCL2, SFRP1, CCL20, EDN1, CHI3L1, ANKRD1, ADAMTS12, KLF2, SOX9	1734	71	16792	1.90951	1	0.546675	42.114
GOTERM_BP_DIRECT	GO:0000226~microtubule cytoskeleton organization	14	0.00475598	0.0284022	GAS2L3, CDK1, SPECC1, MAP1A, MAP1B, MID1, MARK1, TACC1, EML1, CAMSAP2, MAP2, DCLK2, MAP7D1, DISC1	1734	71	16792	1.90951	1	0.546675	42.114
GOTERM_BP_DIRECT	GO:0050710~negative regulation of cytokine secretion	5	0.00169857	0.0284106	PTGER4, LRRC32, NLRP12, BTN2A2, SRGN	1734	12	16792	4.03499	1	0.544764	42.1236
GOTERM_BP_DIRECT	GO:0071872~cellular response to epinephrine stimulus	5	0.00169857	0.0284106	ATP2B4, PDE4B, PDE4D, KCNQ1, SLC9A1	1734	12	16792	4.03499	1	0.544764	42.1236
GOTERM_BP_DIRECT	GO:0086004~regulation of cardiac muscle cell contraction	5	0.00169857	0.0284106	ANK2, PDE4B, STC1, PDE4D, KCNJ2	1734	12	16792	4.03499	1	0.544764	42.1236
GOTERM_BP_DIRECT	GO:0043116~negative regulation of vascular permeability	5	0.00169857	0.0284106	RAMP2, PDE2A, PDE3A, SLIT2, CEACAM1	1734	12	16792	4.03499	1	0.544764	42.1236
GOTERM_BP_DIRECT	GO:0044319~wound healing, spreading of cells	5	0.00169857	0.0284106	TMEFF2, RHOC, FLNA, CEACAM1, CYR61	1734	12	16792	4.03499	1	0.544764	42.1236
GOTERM_BP_DIRECT	GO:0043206~extracellular fibril organization	5	0.00169857	0.0284106	LTBP2, COL3A1, ADAMTS3, MFAP4, COL5A1	1734	12	16792	4.03499	1	0.544764	42.1236
GOTERM_BP_DIRECT	GO:0045086~positive regulation of interleukin-2 biosynthetic process	5	0.00169857	0.0284106	CARD11, PRKCQ, CD86, IL1B, IRF4	1734	12	16792	4.03499	1	0.544764	42.1236
GOTERM_BP_DIRECT	GO:0042384~cilium assembly	21	0.00713398	0.0289863	KIF3A, CDC14A, BBS7, PKHD1, TTC26, DZIP1, TMEM237, CEP41, DNAH5, FLNA, NME5, TRIM59, IFT57, DZIP1L, CCDC113, DYNC2H1, ABCC4, RFX3, TCTN2, WDR35, EHD3	1734	124	16792	1.64003	1	0.550057	42.7708
GOTERM_BP_DIRECT	GO:0030155~regulation of cell adhesion	10	0.00339713	0.0290315	LAMA2, ICAM1, LAMA1, LAMA4, EMCN, JAG2, DLL1, SOX9, ENG, PRKX	1734	43	16792	2.25209	1	0.548623	42.8213
GOTERM_BP_DIRECT	GO:1902219~negative regulation of intrinsic apoptotic signaling pathway in response to osmotic stress	3	0.00101914	0.0297416	ARHGEF2, YBX3, EPO	1734	3	16792	9.68397	1	0.555454	43.6095
GOTERM_BP_DIRECT	GO:0090271~positive regulation of fibroblast growth factor production	3	0.00101914	0.0297416	PTGS2, CCM2L, HEG1	1734	3	16792	9.68397	1	0.555454	43.6095
GOTERM_BP_DIRECT	GO:0021828~gonadotrophin-releasing hormone neuronal migration to the hypothalamus	3	0.00101914	0.0297416	NRP2, NRP1, SEMA3A	1734	3	16792	9.68397	1	0.555454	43.6095
GOTERM_BP_DIRECT	GO:0032252~secretory granule localization	3	0.00101914	0.0297416	PIK3CG, MYO5A, RASGRP1	1734	3	16792	9.68397	1	0.555454	43.6095
GOTERM_BP_DIRECT	GO:0002693~positive regulation of cellular extravasation	3	0.00101914	0.0297416	ICAM1, CCL2, PLVAP	1734	3	16792	9.68397	1	0.555454	43.6095
GOTERM_BP_DIRECT	GO:0030185~nitric oxide transport	3	0.00101914	0.0297416	EDN1, AQP1, HBB	1734	3	16792	9.68397	1	0.555454	43.6095
GOTERM_BP_DIRECT	GO:0071930~negative regulation of transcription involved in G1/S transition of mitotic cell cycle	3	0.00101914	0.0297416	E2F1, E2F7, RB1	1734	3	16792	9.68397	1	0.555454	43.6095
GOTERM_BP_DIRECT	GO:1903375~facioacoustic ganglion development	3	0.00101914	0.0297416	NRP2, NRP1, SEMA3A	1734	3	16792	9.68397	1	0.555454	43.6095
GOTERM_BP_DIRECT	GO:0043932~ossification involved in bone remodeling	3	0.00101914	0.0297416	CTHRC1, TGFB3, TGFB1	1734	3	16792	9.68397	1	0.555454	43.6095
GOTERM_BP_DIRECT	GO:0070278~extracellular matrix constituent secretion	3	0.00101914	0.0297416	CTGF, CREB3L1, ENG	1734	3	16792	9.68397	1	0.555454	43.6095
GOTERM_BP_DIRECT	GO:0030835~negative regulation of actin filament depolymerization	3	0.00101914	0.0297416	LIMA1, PLEKHH2, SWAP70	1734	3	16792	9.68397	1	0.555454	43.6095
GOTERM_BP_DIRECT	GO:0032651~regulation of interleukin-1 beta production	3	0.00101914	0.0297416	S1PR3, SPHK1, F2R	1734	3	16792	9.68397	1	0.555454	43.6095
GOTERM_BP_DIRECT	GO:0060312~regulation of blood vessel remodeling	3	0.00101914	0.0297416	FLT4, TGFB1, CEACAM1	1734	3	16792	9.68397	1	0.555454	43.6095
GOTERM_BP_DIRECT	GO:1900740~positive regulation of protein insertion into mitochondrial membrane involved in apoptotic signaling pathway	8	0.00271771	0.0299746	E2F1, YWHAZ, YWHAH, BBC3, BCL2, PMAIP1, SFN, TP73	1734	30	16792	2.58239	1	0.556324	43.8659
GOTERM_BP_DIRECT	GO:0044344~cellular response to fibroblast growth factor stimulus	8	0.00271771	0.0299746	EGR3, HYAL2, CCL2, CD44, SFRP1, NR4A1, POSTN, COL1A1	1734	30	16792	2.58239	1	0.556324	43.8659
GOTERM_BP_DIRECT	GO:0050728~negative regulation of inflammatory response	15	0.0050957	0.0303925	ABR, PTGER4, SOCS3, PBK, HGF, ADA, PTGIS, SMPDL3B, ETS1, TEK, NLRP12, METRNL, CALCRL, TNFAIP3, KLF4	1734	79	16792	1.83873	1	0.559421	44.323
GOTERM_BP_DIRECT	GO:0048870~cell motility	7	0.00237799	0.0316268	PHACTR1, SRPX2, ETS1, FSCN1, ITGB4, MMP14, ENG	1734	24	16792	2.82449	1	0.572096	45.6525
GOTERM_BP_DIRECT	GO:0001819~positive regulation of cytokine production	7	0.00237799	0.0316268	CARD11, PELI1, EREG, ADRA2A, HILPDA, IFI16, TLR5	1734	24	16792	2.82449	1	0.572096	45.6525
GOTERM_BP_DIRECT	GO:0030866~cortical actin cytoskeleton organization	7	0.00237799	0.0316268	FMNL1, EPB41L2, EPB41L3, FMNL2, EPB41L1, RHOQ, EHD2	1734	24	16792	2.82449	1	0.572096	45.6525
GOTERM_BP_DIRECT	GO:0045671~negative regulation of osteoclast differentiation	7	0.00237799	0.0316268	SFRP1, UBASH3B, FBN1, FSTL3, LRRC17, TLR4, INPP5D	1734	24	16792	2.82449	1	0.572096	45.6525
GOTERM_BP_DIRECT	GO:0000082~G1/S transition of mitotic cell cycle	18	0.00611484	0.0316435	BCAT1, CDC6, CDK1, IQGAP3, GPR132, RB1, MCM2, CDKN3, MCM10, ITGB1, MCM6, SPDYA, CDC45, CCND1, RRM2, ORC6, ID4, ORC1	1734	102	16792	1.70894	1	0.570322	45.6702
GOTERM_BP_DIRECT	GO:0010596~negative regulation of endothelial cell migration	6	0.00203828	0.031748	STC1, DCN, THBS1, NR2F2, SLIT2, VASH1	1734	18	16792	3.22799	1	0.569582	45.7814
GOTERM_BP_DIRECT	GO:0030705~cytoskeleton-dependent intracellular transport	6	0.00203828	0.031748	MYO10, STARD9, KIF5C, KIF26A, TUBA1A, KIF26B	1734	18	16792	3.22799	1	0.569582	45.7814
GOTERM_BP_DIRECT	GO:0051384~response to glucocorticoid	13	0.00441627	0.0324542	PAM, PTGS2, SPARC, MDK, ABCA3, IL10, ANXA3, PTGDS, PAPPA, BCL2, AREG, BMP6, ADAM9	1734	65	16792	1.93679	1	0.575759	46.5268
GOTERM_BP_DIRECT	GO:0042542~response to hydrogen peroxide	11	0.00373684	0.0334909	SLC8A1, CRYAB, BCL2, PDGFRB, COL1A1, NR4A3, AREG, HBB, SRC, ADA, ADAM9	1734	51	16792	2.0887	1	0.585468	47.6035
GOTERM_BP_DIRECT	GO:0007420~brain development	29	0.00985168	0.0339048	SYT1, C11ORF63, BBS7, SHROOM4, ARNT2, DSCAML1, CKB, CTTNBP2, B3GNT5, NDRG4, OXCT1, BAG3, SNPH, UNC5C, COL4A1, ABR, TGFBR2, SPHK1, BRCA2, DPYSL2, GRHL2, SLC7A11, PCDH19, TULP3, EML1, ITGA8, CNTN4, RELN, STMN1	1734	190	16792	1.47808	1	0.588094	48.0276
GOTERM_BP_DIRECT	GO:0045444~fat cell differentiation	14	0.00475598	0.0348413	STEAP4, BBS7, ALOXE3, ARID5B, LRRC8C, SOCS1, NR4A2, NR4A1, NR4A3, CCND1, METRNL, ID4, GRK5, KLF4	1734	73	16792	1.8572	1	0.596306	48.9752
GOTERM_BP_DIRECT	GO:0006906~vesicle fusion	12	0.00407656	0.0370975	SYT1, VAV3, SYT11, VAMP5, C2CD4C, C2CD4B, LRMP, SYT13, SYTL2, SYT15, TC2N, SYTL3	1734	59	16792	1.96962	1	0.617835	51.1915
GOTERM_BP_DIRECT	GO:0001657~ureteric bud development	9	0.00305742	0.0372607	FGFR1, SPRY1, SMAD9, SFRP1, NPNT, GDF11, RARB, TGFB1, SLIT2	1734	38	16792	2.29357	1	0.617559	51.3481
GOTERM_BP_DIRECT	GO:0015804~neutral amino acid transport	5	0.00169857	0.0377631	SLC1A5, SLC7A8, SLC38A1, SLC6A19, SLC43A2	1734	13	16792	3.7246	1	0.620669	51.8276
GOTERM_BP_DIRECT	GO:0050806~positive regulation of synaptic transmission	5	0.00169857	0.0377631	SYT1, SLC1A3, CCL2, CLSTN2, CLSTN1	1734	13	16792	3.7246	1	0.620669	51.8276
GOTERM_BP_DIRECT	GO:0071360~cellular response to exogenous dsRNA	5	0.00169857	0.0377631	CIITA, TMEM173, CAV1, MB21D1, RALB	1734	13	16792	3.7246	1	0.620669	51.8276
GOTERM_BP_DIRECT	GO:0060996~dendritic spine development	5	0.00169857	0.0377631	NCK2, SLC12A5, ACSL4, SRGAP2, EPHB2	1734	13	16792	3.7246	1	0.620669	51.8276
GOTERM_BP_DIRECT	GO:2000573~positive regulation of DNA biosynthetic process	5	0.00169857	0.0377631	NOX4, PAK3, PDGFRB, HGF, SRC	1734	13	16792	3.7246	1	0.620669	51.8276
GOTERM_BP_DIRECT	GO:0032026~response to magnesium ion	5	0.00169857	0.0377631	TNFRSF11B, CCND1, FGF23, THBS1, BMP6	1734	13	16792	3.7246	1	0.620669	51.8276
GOTERM_BP_DIRECT	GO:0030818~negative regulation of cAMP biosynthetic process	5	0.00169857	0.0377631	EDNRA, PDE2A, EDN1, ADRA2A, LPAR1	1734	13	16792	3.7246	1	0.620669	51.8276
GOTERM_BP_DIRECT	GO:0045019~negative regulation of nitric oxide biosynthetic process	5	0.00169857	0.0377631	CAV1, PTGIS, ATP2B4, GLA, IL10	1734	13	16792	3.7246	1	0.620669	51.8276
GOTERM_BP_DIRECT	GO:0035810~positive regulation of urine volume	5	0.00169857	0.0377631	EDNRB, HYAL2, EDN1, NPR1, NPR3	1734	13	16792	3.7246	1	0.620669	51.8276
GOTERM_BP_DIRECT	GO:0030178~negative regulation of Wnt signaling pathway	11	0.00373684	0.0377712	SFRP5, DKK3, CCND1, DACT1, SFRP1, CSNK1E, SFRP4, FRZB, TAX1BP3, APCDD1, NFATC1	1734	52	16792	2.04853	1	0.61885	51.8354
GOTERM_BP_DIRECT	GO:0071320~cellular response to cAMP	11	0.00373684	0.0377712	PIK3CG, NOX4, SLC8A1, STC1, AKAP7, CFTR, PDE4D, RAPGEF3, AQP1, KCNQ1, IGFBP5	1734	52	16792	2.04853	1	0.61885	51.8354
GOTERM_BP_DIRECT	GO:0007159~leukocyte cell-cell adhesion	7	0.00237799	0.0380961	VCAM1, ICAM1, SELP, MSN, ITGA4, ITGB1, SYK	1734	25	16792	2.71151	1	0.620169	52.1429
GOTERM_BP_DIRECT	GO:0060135~maternal process involved in female pregnancy	7	0.00237799	0.0380961	PAM, CCL2, AKR1B1, MMP7, ITGA3, ANGPT2, LGALS9	1734	25	16792	2.71151	1	0.620169	52.1429
GOTERM_BP_DIRECT	GO:0007565~female pregnancy	16	0.00543541	0.038294	RAMP2, CLDN4, TGFB3, ITGA2, COL16A1, TGFB1, LGALS9, PTHLH, THBD, PAPPA, ETS1, UCP2, BCL2, ADRA2C, SLC38A1, IGFBP5	1734	89	16792	1.74094	1	0.620231	52.3294
GOTERM_BP_DIRECT	GO:0001894~tissue homeostasis	6	0.00203828	0.0395321	CUBN, CTGF, AKR1B1, RB1, SOX9, BARD1	1734	19	16792	3.0581	1	0.630298	53.4805
GOTERM_BP_DIRECT	GO:0006955~immune response	56	0.0190239	0.0399776	PXDN, IL27RA, SUSD2, TLR4, TNFSF12, CXCL12, IL10, TNFRSF11B, SEMA7A, IL1B, SEMA3C, LTB, SPN, CIITA, PTGER4, CMKLR1, CHST4, PKHD1L1, CTSW, IGSF6, SERPINB9, CD86, TNFRSF10C, CCR5, RELT, LAX1, CTSC, NGFR, EDA, LCP2, C7, GPR183, TNFRSF21, IL1R1, CCL2, CYSLTR2, GPR65, IL32, CXCL6, IL7R, CD74, KAAG1, LIF, IGF1R, CCL20, IGHA2, IL2RG, THBS1, SBSPON, TINAGL1, TRIM22, FCGR2B, CXCL14, FCGR2C, ETS1, BMP6	1734	421	16792	1.28813	1	0.632643	53.8882
GOTERM_BP_DIRECT	GO:0050796~regulation of insulin secretion	13	0.00441627	0.0399819	ARL2, ITPR3, KCNJ11, ITPR1, SLC2A1, ADRA2A, IL1B, RFX3, ADRA2C, MARCKS, RAPGEF3, CACNA1C, SNAP25	1734	67	16792	1.87898	1	0.630831	53.8921
GOTERM_BP_DIRECT	GO:1901380~negative regulation of potassium ion transmembrane transport	4	0.00135885	0.0413042	CAV1, KEL, STK39, NEDD4L	1734	8	16792	4.84198	1	0.641207	55.0823
GOTERM_BP_DIRECT	GO:0035234~ectopic germ cell programmed cell death	4	0.00135885	0.0413042	BAX, KITLG, IL1B, KIT	1734	8	16792	4.84198	1	0.641207	55.0823
GOTERM_BP_DIRECT	GO:0009308~amine metabolic process	4	0.00135885	0.0413042	VCAM1, SULT1C2, INMT, AOC3	1734	8	16792	4.84198	1	0.641207	55.0823
GOTERM_BP_DIRECT	GO:1904706~negative regulation of vascular smooth muscle cell proliferation	4	0.00135885	0.0413042	TGFB3, TPM1, IL10, GSTP1	1734	8	16792	4.84198	1	0.641207	55.0823
GOTERM_BP_DIRECT	GO:0051001~negative regulation of nitric-oxide synthase activity	4	0.00135885	0.0413042	CAV1, ATP2B4, GLA, ENG	1734	8	16792	4.84198	1	0.641207	55.0823
GOTERM_BP_DIRECT	GO:0071305~cellular response to vitamin D	4	0.00135885	0.0413042	SFRP1, TNC, FGF23, PTN	1734	8	16792	4.84198	1	0.641207	55.0823
GOTERM_BP_DIRECT	GO:0010544~negative regulation of platelet activation	4	0.00135885	0.0413042	THBD, PDGFA, C1QTNF1, PDGFRA	1734	8	16792	4.84198	1	0.641207	55.0823
GOTERM_BP_DIRECT	GO:0060993~kidney morphogenesis	4	0.00135885	0.0413042	GCNT4, SOX4, WWTR1, PRKX	1734	8	16792	4.84198	1	0.641207	55.0823
GOTERM_BP_DIRECT	GO:0010457~centriole-centriole cohesion	4	0.00135885	0.0413042	KIF3A, CEP135, CROCC, CEP68	1734	8	16792	4.84198	1	0.641207	55.0823
GOTERM_BP_DIRECT	GO:0019934~cGMP-mediated signaling	4	0.00135885	0.0413042	EDNRB, PDE2A, PDE3A, PRKG1	1734	8	16792	4.84198	1	0.641207	55.0823
GOTERM_BP_DIRECT	GO:0006270~DNA replication initiation	8	0.00271771	0.0413955	CDC6, CDC45, GINS4, ORC6, MCM2, MCM10, ORC1, MCM6	1734	32	16792	2.42099	1	0.640202	55.1634
GOTERM_BP_DIRECT	GO:0006605~protein targeting	9	0.00305742	0.0427926	AP1S3, YWHAZ, AP1M2, LTBP2, HOMER3, AKAP12, RASSF9, STXBP4, SYNGR1	1734	39	16792	2.23476	1	0.650846	56.3871
GOTERM_BP_DIRECT	GO:0032570~response to progesterone	9	0.00305742	0.0427926	RAMP2, CAV1, CATSPERB, CCL2, CLDN4, TGFB3, PTN, THBS1, TGFB1	1734	39	16792	2.23476	1	0.650846	56.3871
GOTERM_BP_DIRECT	GO:0006935~chemotaxis	20	0.00679426	0.0446337	PLP2, C5AR2, CCL2, CMKLR1, ACKR3, CXCL6, CXCL12, LGALS9, PLAUR, CCRL2, RAC2, CXCL14, CCR5, CCL20, CXCR4, CXCL16, CMTM7, CMTM3, SPN, CYR61	1734	122	16792	1.58754	1	0.664841	57.9515
GOTERM_BP_DIRECT	GO:0007399~nervous system development	40	0.0135885	0.0450798	MEF2C, NDN, GLIS2, PCDHB15, BEX1, ZEB2, FGF13, JAG1, FGF12, MYLIP, MDK, EPHB2, EDNRB, ROBO1, GPSM1, DLG3, RAPGEF5, PTN, PCDHA11, CRIM1, OLFM1, KIF2A, ZNF423, GLRB, STMN3, LIMK1, MAP1B, DPYSL2, GAS7, CSGALNACT1, NBL1, SEMA6A, HES4, ST8SIA4, TMOD2, GDF11, MPPED2, CNTN4, RGS9, FEZ1	1734	287	16792	1.34968	1	0.666769	58.3225
GOTERM_BP_DIRECT	GO:0000165~MAPK cascade	37	0.0125694	0.0458092	MEF2C, FGFR1, CAV1, CCL2, FGF7, PDGFA, KITLG, ITPKB, FGF13, PLVAP, KIT, TGFB1, RASAL2, PEA15, PAK3, GRIN2D, RASGRP1, MAP3K1, TEK, IL1B, CSF2RB, IL2RG, SPRED1, RASA3, KL, FGF23, NCAM1, DUSP5, RASGRF2, EREG, CCR5, PDGFRA, PDGFRB, HBEGF, JAK3, SYNGAP1, DUSP7	1734	262	16792	1.36758	1	0.670993	58.9224
GOTERM_BP_DIRECT	GO:0009967~positive regulation of signal transduction	12	0.00407656	0.0459325	SH3BGRL, SH2D3C, ARHGAP6, VAV3, GRAP, CNTNAP1, SKAP2, GRAP2, HOMER1, SHE, PAG1, SLA	1734	61	16792	1.90504	1	0.670219	59.023
GOTERM_BP_DIRECT	GO:0030324~lung development	14	0.00475598	0.0463611	FSTL3, CHI3L1, ITGA3, SPARC, MMP14, MYCN, CTGF, CRISPLD2, CCBE1, HEG1, PTN, ZFPM2, LOX, ADAMTS2	1734	76	16792	1.78389	1	0.671927	59.3709
GOTERM_BP_DIRECT	GO:0019221~cytokine-mediated signaling pathway	21	0.00713398	0.0479905	ASPN, FLRT2, PLP2, CCL2, SOCS3, SOCS1, LIFR, KIT, DCN, LRRC15, IRAK3, BGN, EREG, IL20RA, CLCF1, F3, TGM2, IL1B, LRP8, EDA, IL13RA2	1734	131	16792	1.55239	1	0.683083	60.668
GOTERM_BP_DIRECT	GO:0015758~glucose transport	8	0.00271771	0.0480352	EDNRA, SLC2A3, SLC5A1, EDN1, SLC2A1, HK2, HK1, STXBP4	1734	33	16792	2.34763	1	0.681683	60.703
GOTERM_BP_DIRECT	GO:0051897~positive regulation of protein kinase B signaling	15	0.0050957	0.0480352	PIK3CG, NOX4, TNFAIP8L3, PDGFA, HCLS1, AXL, CHI3L1, SRC, TGFB1, F3, C1QTNF1, TEK, HBEGF, THBS1, IGFBP5	1734	84	16792	1.72928	1	0.679944	60.703
GOTERM_BP_DIRECT	GO:0048545~response to steroid hormone	6	0.00203828	0.0483761	HMGB2, TGFBR2, PAQR8, LOX, SPP1, PAQR5	1734	20	16792	2.90519	1	0.680855	60.9691
GOTERM_BP_DIRECT	GO:0097503~sialylation	6	0.00203828	0.0483761	ST6GALNAC3, ST6GALNAC4, ST6GAL2, ST8SIA6, ST8SIA4, ST8SIA1	1734	20	16792	2.90519	1	0.680855	60.9691
GOTERM_BP_DIRECT	GO:0071385~cellular response to glucocorticoid stimulus	6	0.00203828	0.0483761	SSTR2, HEY1, EDN1, ANXA1, STC1, GSTP1	1734	20	16792	2.90519	1	0.680855	60.9691
GOTERM_BP_DIRECT	GO:0046697~decidualization	6	0.00203828	0.0483761	LIF, VDR, PTGIS, PTGS2, STC1, SPP1	1734	20	16792	2.90519	1	0.680855	60.9691
GOTERM_BP_DIRECT	GO:0071230~cellular response to amino acid stimulus	10	0.00339713	0.048493	COL4A1, COL3A1, SOCS1, COL1A2, COL6A1, PDGFD, COL1A1, CAPN2, COL16A1, COL5A2	1734	47	16792	2.06042	1	0.680033	61.06
GOTERM_BP_DIRECT	GO:0032956~regulation of actin cytoskeleton organization	10	0.00339713	0.048493	DLC1, PAM, PDGFA, FSCN1, ARHGEF19, PDGFRB, RHOQ, SH3BGRL3, SIGLEC15, EPHA3	1734	47	16792	2.06042	1	0.680033	61.06
GOTERM_BP_DIRECT	GO:0031532~actin cytoskeleton reorganization	10	0.00339713	0.048493	MICALL2, PHACTR1, FGF7, ANXA1, GPR65, PTK7, KIT, ANTXR1, FLNA, PARVB	1734	47	16792	2.06042	1	0.680033	61.06
GOTERM_BP_DIRECT	GO:0043154~negative regulation of cysteine-type endopeptidase activity involved in apoptotic process	13	0.00441627	0.0486534	CRYAB, NR4A1, SFN, HGF, AQP1, SRC, SERPINB9, CD44, TNFAIP8, MICAL1, NGFR, THBS1, KLF4	1734	69	16792	1.82452	1	0.679552	61.1844
GOTERM_BP_DIRECT	GO:0007224~smoothened signaling pathway	13	0.00441627	0.0486534	STIL, KIF3A, BBS7, TTC26, DZIP1, TGFBR2, PTPDC1, IFT57, IFT52, HHIP, TCTN2, BOC, IQUB	1734	69	16792	1.82452	1	0.679552	61.1844
GOTERM_BP_DIRECT	GO:0060402~calcium ion transport into cytosol	5	0.00169857	0.0486684	SLC8A1, CACNB3, ITPR3, CACNA1C, JPH1	1734	14	16792	3.45856	1	0.677959	61.196
GOTERM_BP_DIRECT	GO:0070208~protein heterotrimerization	5	0.00169857	0.0486684	C1QTNF1, COL1A2, COL6A2, COL6A1, COL1A1	1734	14	16792	3.45856	1	0.677959	61.196
GOTERM_BP_DIRECT	GO:0006915~apoptotic process	72	0.0244593	0.0496396	DLC1, MEF2C, IER3, NUAK2, GJA1, PMAIP1, TNFSF12, TMEM173, DAB2, NOD1, UNC5B, CXCR4, MAP3K8, RALB, IL1B, UNC5C, SEMA3A, CDK1, ARHGEF6, TPX2, RB1, MCM2, MECOM, DAPK3, NLRP1, PRKD1, SERPINB9, EPB41L3, TNFAIP8, RIPK2, BUB1B, MFSD10, CTSC, TNFAIP3, PPP1R15A, MELK, TRAF1, TNFRSF21, GULP1, EGLN3, STK17B, GPR65, BEX2, KRT20, PLAGL1, PEA15, TRIM69, BCL2, MAP3K1, BUB1, FAIM, INPP5D, TRAF5, EPO, PHLDA1, TGF…	1734	567	16792	1.22971	1	0.683646	61.9408
GOTERM_BP_DIRECT	GO:0006874~cellular calcium ion homeostasis	16	0.00543541	0.0533915	CASR, CAV1, CCL2, PKHD1, KEL, CXCL12, TGFB1, ATP13A4, VDR, ATP2C2, ATP2B4, ANK2, SLC24A3, ATP2A3, TMEM165, STC1	1734	93	16792	1.66606	1	0.709039	64.6927
GOTERM_BP_DIRECT	GO:0010575~positive regulation of vascular endothelial growth factor production	7	0.00237799	0.0534053	HIF1A, PTGS2, FLT4, CCBE1, SULF1, IL1B, TGFB1	1734	27	16792	2.51066	1	0.707475	64.7025
GOTERM_BP_DIRECT	GO:0071300~cellular response to retinoic acid	13	0.00441627	0.0534376	MEF2C, TESC, RARG, CCL2, TNC, PTK7, TEAD2, AQP1, SOX9, FZD7, EPHA3, COL1A1, KLF4	1734	70	16792	1.79845	1	0.706044	64.7253
GOTERM_BP_DIRECT	GO:0007166~cell surface receptor signaling pathway	38	0.0129091	0.053849	IL1R1, CCL2, IL27RA, TSPAN4, LEPR, PTH1R, EDN1, TSPAN7, ITPKB, BDKRB2, IL7R, SCTR, TSPAN11, EDNRB, CLCF1, P2RY1, GLP2R, KLRF1, CALCRL, KLRD1, SPN, KLRB1, COL4A3, LY96, CBL, ANXA1, LIFR, NPR1, TSPAN15, TSPAN18, IGSF6, DOK1, LAMA1, SEMA6A, CBLB, DOK2, CCR5, TACSTD2	1734	274	16792	1.34303	1	0.707235	65.015
GOTERM_BP_DIRECT	GO:0010862~positive regulation of pathway-restricted SMAD protein phosphorylation	10	0.00339713	0.054445	DAB2, BMP2, GDF11, TGFB3, TTK, GDF15, ENG, TGFB1, LEFTY1, BMP6	1734	48	16792	2.01749	1	0.709665	65.4308
GOTERM_BP_DIRECT	GO:2000483~negative regulation of interleukin-8 secretion	3	0.00101914	0.0554323	ANXA1, PTPN22, ANXA4	1734	4	16792	7.26298	1	0.714667	66.1093
GOTERM_BP_DIRECT	GO:0042482~positive regulation of odontogenesis	3	0.00101914	0.0554323	BMP2, EDN1, TGFB1	1734	4	16792	7.26298	1	0.714667	66.1093
GOTERM_BP_DIRECT	GO:0033631~cell-cell adhesion mediated by integrin	3	0.00101914	0.0554323	NPNT, ITGB1, ADAM9	1734	4	16792	7.26298	1	0.714667	66.1093
GOTERM_BP_DIRECT	GO:0060665~regulation of branching involved in salivary gland morphogenesis by mesenchymal-epithelial signaling	3	0.00101914	0.0554323	FGFR1, FGF7, HGF	1734	4	16792	7.26298	1	0.714667	66.1093
GOTERM_BP_DIRECT	GO:0036486~ventral trunk neural crest cell migration	3	0.00101914	0.0554323	NRP2, NRP1, SEMA3A	1734	4	16792	7.26298	1	0.714667	66.1093
GOTERM_BP_DIRECT	GO:0002248~connective tissue replacement involved in inflammatory response wound healing	3	0.00101914	0.0554323	HIF1A, TGFB1, F2R	1734	4	16792	7.26298	1	0.714667	66.1093
GOTERM_BP_DIRECT	GO:0060244~negative regulation of cell proliferation involved in contact inhibition	3	0.00101914	0.0554323	SRPX, FAP, DACH1	1734	4	16792	7.26298	1	0.714667	66.1093
GOTERM_BP_DIRECT	GO:0050878~regulation of body fluid levels	3	0.00101914	0.0554323	APLNR, HEG1, EPHB2	1734	4	16792	7.26298	1	0.714667	66.1093
GOTERM_BP_DIRECT	GO:0097491~sympathetic neuron projection guidance	3	0.00101914	0.0554323	NRP2, NRP1, SEMA3A	1734	4	16792	7.26298	1	0.714667	66.1093
GOTERM_BP_DIRECT	GO:1902285~semaphorin-plexin signaling pathway involved in neuron projection guidance	3	0.00101914	0.0554323	NRP2, NRP1, SEMA3A	1734	4	16792	7.26298	1	0.714667	66.1093
GOTERM_BP_DIRECT	GO:0072006~nephron development	3	0.00101914	0.0554323	DLL1, ITGA3, JAG1	1734	4	16792	7.26298	1	0.714667	66.1093
GOTERM_BP_DIRECT	GO:0070164~negative regulation of adiponectin secretion	3	0.00101914	0.0554323	RAB11FIP5, IL1B, RAB11FIP1	1734	4	16792	7.26298	1	0.714667	66.1093
GOTERM_BP_DIRECT	GO:0097490~sympathetic neuron projection extension	3	0.00101914	0.0554323	NRP2, NRP1, SEMA3A	1734	4	16792	7.26298	1	0.714667	66.1093
GOTERM_BP_DIRECT	GO:0002175~protein localization to paranode region of axon	3	0.00101914	0.0554323	EPB41L3, NFASC, CNTNAP1	1734	4	16792	7.26298	1	0.714667	66.1093
GOTERM_BP_DIRECT	GO:0050727~regulation of inflammatory response	12	0.00407656	0.0561035	IL1R1, PTGS2, FANCD2, SEMA7A, ANXA1, ACE2, FABP4, STK39, ADAMTS12, ZYX, TNFAIP3, NLRP1	1734	63	16792	1.84457	1	0.717481	66.5633
GOTERM_BP_DIRECT	GO:0006928~movement of cell or subcellular component	15	0.0050957	0.0567641	DNAH9, PTGS2, VIM, ABI3, CHST4, FPR3, MYLIP, TPM1, TPM4, PLAUR, ARPC1B, ADRA2A, HSPB1, MSN, ARHGDIB	1734	86	16792	1.68906	1	0.720178	67.0045
GOTERM_BP_DIRECT	GO:0035988~chondrocyte proliferation	4	0.00135885	0.0573055	CTGF, STC1, MMP14, DDR2	1734	9	16792	4.30399	1	0.722066	67.362
GOTERM_BP_DIRECT	GO:0035767~endothelial cell chemotaxis	4	0.00135885	0.0573055	EGR3, NRP1, PLEKHG5, NR4A1	1734	9	16792	4.30399	1	0.722066	67.362
GOTERM_BP_DIRECT	GO:0003208~cardiac ventricle morphogenesis	4	0.00135885	0.0573055	HIF1A, HEY1, GRHL2, ENG	1734	9	16792	4.30399	1	0.722066	67.362
GOTERM_BP_DIRECT	GO:0021612~facial nerve structural organization	4	0.00135885	0.0573055	NRP2, PLXNA3, NRP1, SEMA3A	1734	9	16792	4.30399	1	0.722066	67.362
GOTERM_BP_DIRECT	GO:0045124~regulation of bone resorption	4	0.00135885	0.0573055	IL20RA, ITGB3, SIGLEC15, SRC	1734	9	16792	4.30399	1	0.722066	67.362
GOTERM_BP_DIRECT	GO:0061549~sympathetic ganglion development	4	0.00135885	0.0573055	NRP2, NRP1, FZD3, SEMA3A	1734	9	16792	4.30399	1	0.722066	67.362
GOTERM_BP_DIRECT	GO:0000075~cell cycle checkpoint	4	0.00135885	0.0573055	DCLRE1B, TICRR, RB1, CCNG2	1734	9	16792	4.30399	1	0.722066	67.362
GOTERM_BP_DIRECT	GO:0030903~notochord development	4	0.00135885	0.0573055	STIL, TEAD2, ID3, SOX9	1734	9	16792	4.30399	1	0.722066	67.362
GOTERM_BP_DIRECT	GO:0001960~negative regulation of cytokine-mediated signaling pathway	4	0.00135885	0.0573055	IRAK3, CAV1, PXDN, ECM1	1734	9	16792	4.30399	1	0.722066	67.362
GOTERM_BP_DIRECT	GO:0009651~response to salt stress	4	0.00135885	0.0573055	HSP90AA1, BAX, BDKRB2, EPO	1734	9	16792	4.30399	1	0.722066	67.362
GOTERM_BP_DIRECT	GO:0046854~phosphatidylinositol phosphorylation	16	0.00543541	0.0577297	PIK3CG, FGFR1, FGF7, KL, PDGFA, PIP5K1B, KITLG, FGF23, KIT, CD86, EREG, PDGFRA, PDGFRB, HBEGF, PIK3R6, PIP4K2A	1734	94	16792	1.64833	1	0.723184	67.6396
GOTERM_BP_DIRECT	GO:0008584~male gonad development	16	0.00543541	0.0577297	TESC, LRRC6, HMGB2, ARID5B, YBX3, FSTL3, KITLG, SIX4, TLR5, KIT, MMP14, SOX9, WNT4, SFRP1, GATA6, BCL2	1734	94	16792	1.64833	1	0.723184	67.6396
GOTERM_BP_DIRECT	GO:1900182~positive regulation of protein localization to nucleus	6	0.00203828	0.0582921	LIF, CDK1, GLIS2, NGFR, SRC, GTSE1	1734	21	16792	2.76685	1	0.725158	68.0041
GOTERM_BP_DIRECT	GO:0031954~positive regulation of protein autophosphorylation	6	0.00203828	0.0582921	RAP2B, PDGFA, RASSF2, PDGFD, GPNMB, SRC	1734	21	16792	2.76685	1	0.725158	68.0041
GOTERM_BP_DIRECT	GO:0046688~response to copper ion	5	0.00169857	0.0611176	ICAM1, CDK1, PAM, LOXL2, SOD3	1734	15	16792	3.22799	1	0.740813	69.7773
GOTERM_BP_DIRECT	GO:0014850~response to muscle activity	5	0.00169857	0.0611176	HIF1A, ITGA2, POSTN, METRNL, PRKAA2	1734	15	16792	3.22799	1	0.740813	69.7773
GOTERM_BP_DIRECT	GO:1901381~positive regulation of potassium ion transmembrane transport	5	0.00169857	0.0611176	AKAP7, KCNJ2, KCNQ1, FLNA, KCNMB1	1734	15	16792	3.22799	1	0.740813	69.7773
GOTERM_BP_DIRECT	GO:0030502~negative regulation of bone mineralization	5	0.00169857	0.0611176	HIF1A, FGF23, SOX9, ECM1, SRGN	1734	15	16792	3.22799	1	0.740813	69.7773
GOTERM_BP_DIRECT	GO:0030512~negative regulation of transforming growth factor beta receptor signaling pathway	12	0.00407656	0.0617085	ASPN, RASL11B, CAV1, ADAMTSL2, TGFBR2, CHST11, TGFB3, SMURF2, TGFB1I1, ENG, TGFB1, PMEPA1	1734	64	16792	1.81574	1	0.742749	70.1362
GOTERM_BP_DIRECT	GO:0018146~keratan sulfate biosynthetic process	7	0.00237799	0.0622733	FMOD, OGN, OMD, LUM, B3GNT7, B3GNT3, CHST1	1734	28	16792	2.42099	1	0.744505	70.4754
GOTERM_BP_DIRECT	GO:0051482~positive regulation of cytosolic calcium ion concentration involved in phospholipase C-activating G-protein coupled signaling pathway	7	0.00237799	0.0622733	P2RY8, LPAR6, EDN1, GPR65, TGM2, LPAR1, F2R	1734	28	16792	2.42099	1	0.744505	70.4754
GOTERM_BP_DIRECT	GO:0014047~glutamate secretion	7	0.00237799	0.0622733	SYT1, SLC1A3, GLS, SLC1A7, STXBP1, RIMS1, SNAP25	1734	28	16792	2.42099	1	0.744505	70.4754
GOTERM_BP_DIRECT	GO:0016358~dendrite development	7	0.00237799	0.0622733	NRP1, PAK3, MAP1B, RELN, PRKG1, SYNGAP1, SCARF1	1734	28	16792	2.42099	1	0.744505	70.4754
GOTERM_BP_DIRECT	GO:0006811~ion transport	20	0.00679426	0.0625983	SLC9A9, TMC6, SLC36A1, PLP2, SLC8A1, GLRB, SLC12A2, SLC22A15, SLC12A5, CLDN10, SLC26A2, CNNM1, SLC26A4, SLC1A3, P2RX1, SLC24A3, SLC1A7, LTF, AKAP7, SLC9A1	1734	127	16792	1.52503	1	0.74486	70.6689
GOTERM_BP_DIRECT	GO:0007062~sister chromatid cohesion	17	0.00577512	0.0627493	KIF18A, NUF2, CENPF, NDC80, CENPE, CENPK, CENPI, KIF2C, SPC25, NDE1, MAD2L1, ZWINT, BUB1, BUB1B, CENPU, SMC1B, KIF2A	1734	103	16792	1.59832	1	0.744215	70.7585
GOTERM_BP_DIRECT	GO:0070301~cellular response to hydrogen peroxide	11	0.00373684	0.0648185	CDK1, ETS1, AKR1B1, ANXA1, AXL, PDGFD, KLF2, TNFAIP3, AQP1, ECT2, KLF4	1734	57	16792	1.86884	1	0.754349	71.9594
GOTERM_BP_DIRECT	GO:0007010~cytoskeleton organization	24	0.00815312	0.0675385	FMNL1, FGD1, FMNL2, FMNL3, CCL2, BFSP1, NEDD9, WTIP, DPYSL2, SOX9, PALLD, TPM1, MARK1, VILL, SEMA6A, PLCE1, ANK2, TUBB6, MICAL1, CNTNAP1, MSN, FGD5, ARAP3, TUBA1A	1734	161	16792	1.44357	1	0.767432	73.467
GOTERM_BP_DIRECT	GO:0043123~positive regulation of I-kappaB kinase/NF-kappaB signaling	24	0.00815312	0.0675385	S100A4, PELI1, SLC44A2, GJA1, LPAR1, GPRC5B, ECT2, TRIM22, ECM1, LGALS9, FLNA, PRKD1, TRAF3IP2, CARD11, NOD1, ZDHHC13, PLEKHG5, TGM2, LTF, RIPK2, UBD, RHOC, TRAF5, F2R	1734	161	16792	1.44357	1	0.767432	73.467
GOTERM_BP_DIRECT	GO:0007189~adenylate cyclase-activating G-protein coupled receptor signaling pathway	10	0.00339713	0.0677205	ADCY3, PTHLH, GNAL, PTGER4, ADCY8, ADCY5, PTH1R, TBXA2R, CALCRL, NPR3	1734	50	16792	1.93679	1	0.766925	73.5651
GOTERM_BP_DIRECT	GO:0045453~bone resorption	6	0.00203828	0.0692792	NOX4, CTSK, RAC2, PTH1R, LRRK1, SRC	1734	22	16792	2.64108	1	0.773453	74.3912
GOTERM_BP_DIRECT	GO:0071345~cellular response to cytokine stimulus	6	0.00203828	0.0692792	CD86, CXCR4, HCLS1, NLRP12, DPYSL3, ITGA4	1734	22	16792	2.64108	1	0.773453	74.3912
GOTERM_BP_DIRECT	GO:0014823~response to activity	9	0.00305742	0.0701859	CDK1, CCL2, OXCT1, EDN1, CBL, PTN, ANGPT2, IL10, BMP6	1734	43	16792	2.02688	1	0.776553	74.8604
GOTERM_BP_DIRECT	GO:0006661~phosphatidylinositol biosynthetic process	11	0.00373684	0.0714143	PIK3CG, MTMR2, SH3YL1, PIP5K1B, INPP5F, INPP4B, INPP5D, PIK3R6, PIP4K2A, CDS1, PIK3R3	1734	58	16792	1.83661	1	0.78115	75.4832
GOTERM_BP_DIRECT	GO:0010951~negative regulation of endopeptidase activity	19	0.00645455	0.0715998	COL4A3, SPOCK2, SERPINA12, LXN, SPINT1, TIMP4, PAPLN, PTTG1, TIMP2, SERPINH1, TIMP1, SERPINB9, RENBP, SERPINE2, COL6A3, SERPINB1, ITIH5, TFPI2, CRIM1	1734	121	16792	1.52062	1	0.780645	75.5759
GOTERM_BP_DIRECT	GO:0043407~negative regulation of MAP kinase activity	8	0.00271771	0.071827	IRAK3, SPRY1, HYAL2, RGS2, CD300A, IL1B, GSTP1, DUSP7	1734	36	16792	2.15199	1	0.780344	75.6891
GOTERM_BP_DIRECT	GO:0045746~negative regulation of Notch signaling pathway	7	0.00237799	0.071957	SLC35C1, PEAR1, HEY1, EGFL7, NRARP, MEG3, MMP14	1734	29	16792	2.33751	1	0.779579	75.7536
GOTERM_BP_DIRECT	GO:0030203~glycosaminoglycan metabolic process	7	0.00237799	0.071957	BGN, CHST9, CSPG4, HSPG2, VCAN, DCN, SDC3	1734	29	16792	2.33751	1	0.779579	75.7536
GOTERM_BP_DIRECT	GO:0045214~sarcomere organization	7	0.00237799	0.071957	OBSCN, KRT19, FHOD3, ANKRD1, SIX4, TPM1, ITGB1	1734	29	16792	2.33751	1	0.779579	75.7536
GOTERM_BP_DIRECT	GO:0043542~endothelial cell migration	7	0.00237799	0.071957	S100P, FAP, PRSS3, TNFSF12, PLXND1, LOXL2, PRKX	1734	29	16792	2.33751	1	0.779579	75.7536
GOTERM_BP_DIRECT	GO:0007220~Notch receptor processing	5	0.00169857	0.0750754	NOTCH4, APH1B, JAG2, DLL1, JAG1	1734	16	16792	3.02624	1	0.792747	77.2536
GOTERM_BP_DIRECT	GO:0051895~negative regulation of focal adhesion assembly	5	0.00169857	0.0750754	DLC1, ARHGAP6, THBS1, MMP14, SRC	1734	16	16792	3.02624	1	0.792747	77.2536
GOTERM_BP_DIRECT	GO:0006940~regulation of smooth muscle contraction	5	0.00169857	0.0750754	CAV1, PLCE1, ADRA2A, ADRA2C, DAPK3	1734	16	16792	3.02624	1	0.792747	77.2536
GOTERM_BP_DIRECT	GO:0007405~neuroblast proliferation	5	0.00169857	0.0750754	NDE1, DAGLA, EML1, ID4, HHIP	1734	16	16792	3.02624	1	0.792747	77.2536
GOTERM_BP_DIRECT	GO:0006790~sulfur compound metabolic process	5	0.00169857	0.0750754	CHST9, CHST8, CHST3, CHST4, CHST1	1734	16	16792	3.02624	1	0.792747	77.2536
GOTERM_BP_DIRECT	GO:0006182~cGMP biosynthetic process	5	0.00169857	0.0750754	GUCY1A2, GUCY1A3, NPR1, GUCY1B3, AQP1	1734	16	16792	3.02624	1	0.792747	77.2536
GOTERM_BP_DIRECT	GO:0006885~regulation of pH	5	0.00169857	0.0750754	SLC26A4, SLC9A9, EDNRB, EDN1, SLC9A1	1734	16	16792	3.02624	1	0.792747	77.2536
GOTERM_BP_DIRECT	GO:0008347~glial cell migration	4	0.00135885	0.0757579	NDN, P2RY1, CSPG4, VCAN	1734	10	16792	3.87359	1	0.794464	77.57
GOTERM_BP_DIRECT	GO:0070365~hepatocyte differentiation	4	0.00135885	0.0757579	HNF1B, E2F7, ANXA1, ITGA2	1734	10	16792	3.87359	1	0.794464	77.57
GOTERM_BP_DIRECT	GO:2001214~positive regulation of vasculogenesis	4	0.00135885	0.0757579	RAMP2, TMEM100, CEACAM1, KDR	1734	10	16792	3.87359	1	0.794464	77.57
GOTERM_BP_DIRECT	GO:0019371~cyclooxygenase pathway	4	0.00135885	0.0757579	PTGIS, PTGDS, PTGS2, PTGS1	1734	10	16792	3.87359	1	0.794464	77.57
GOTERM_BP_DIRECT	GO:0060674~placenta blood vessel development	4	0.00135885	0.0757579	ITGB8, SOCS3, SPINT1, NR2F2	1734	10	16792	3.87359	1	0.794464	77.57
GOTERM_BP_DIRECT	GO:0040037~negative regulation of fibroblast growth factor receptor signaling pathway	4	0.00135885	0.0757579	SPRY1, WNT4, SULF1, THBS1	1734	10	16792	3.87359	1	0.794464	77.57
GOTERM_BP_DIRECT	GO:0071803~positive regulation of podosome assembly	4	0.00135885	0.0757579	FSCN1, CAPG, MSN, SRC	1734	10	16792	3.87359	1	0.794464	77.57
GOTERM_BP_DIRECT	GO:0033089~positive regulation of T cell differentiation in thymus	4	0.00135885	0.0757579	EGR3, RASGRP1, IL7R, ADA	1734	10	16792	3.87359	1	0.794464	77.57
GOTERM_BP_DIRECT	GO:0032060~bleb assembly	4	0.00135885	0.0757579	LPAR1, EMP3, PMP22, EMP1	1734	10	16792	3.87359	1	0.794464	77.57
GOTERM_BP_DIRECT	GO:0045793~positive regulation of cell size	4	0.00135885	0.0757579	PRR16, HSP90AA1, SLC26A5, EDN1	1734	10	16792	3.87359	1	0.794464	77.57
GOTERM_BP_DIRECT	GO:0061351~neural precursor cell proliferation	4	0.00135885	0.0757579	KIF3A, TRNP1, DBN1, MELK	1734	10	16792	3.87359	1	0.794464	77.57
GOTERM_BP_DIRECT	GO:0043268~positive regulation of potassium ion transport	4	0.00135885	0.0757579	ANK2, FHL1, ADRA2A, STK39	1734	10	16792	3.87359	1	0.794464	77.57
GOTERM_BP_DIRECT	GO:0007019~microtubule depolymerization	4	0.00135885	0.0757579	KIF2C, STMN3, KIF18A, STMN1	1734	10	16792	3.87359	1	0.794464	77.57
GOTERM_BP_DIRECT	GO:0048048~embryonic eye morphogenesis	4	0.00135885	0.0757579	RARG, EFEMP1, FBN1, RARB	1734	10	16792	3.87359	1	0.794464	77.57
GOTERM_BP_DIRECT	GO:0000083~regulation of transcription involved in G1/S transition of mitotic cell cycle	6	0.00203828	0.0813242	CDK1, CDC6, CDC45, RRM2, RB1, ORC1	1734	23	16792	2.52625	1	0.816665	79.9989
GOTERM_BP_DIRECT	GO:0001836~release of cytochrome c from mitochondria	6	0.00203828	0.0813242	BBC3, BAX, BCL2, BCL2A1, PMAIP1, SFN	1734	23	16792	2.52625	1	0.816665	79.9989
GOTERM_BP_DIRECT	GO:0007052~mitotic spindle organization	7	0.00237799	0.0824526	STIL, SPC25, EML1, TTK, NDC80, STMN1, KIF2A	1734	30	16792	2.25959	1	0.819851	80.46
GOTERM_BP_DIRECT	GO:0051017~actin filament bundle assembly	7	0.00237799	0.0824526	LIMA1, BAIAP2L2, SWAP70, FSCN1, NEDD9, ACTN1, DPYSL3	1734	30	16792	2.25959	1	0.819851	80.46
GOTERM_BP_DIRECT	GO:0021915~neural tube development	7	0.00237799	0.0824526	STIL, SALL2, DACT1, SEMA3C, GRHL2, DCHS1, TGFB1	1734	30	16792	2.25959	1	0.819851	80.46
GOTERM_BP_DIRECT	GO:0034097~response to cytokine	10	0.00339713	0.0828591	TNFRSF11A, OSMR, BCL2, CXCL16, COL3A1, LIFR, TIMP4, SPARC, TIMP2, TIMP1	1734	52	16792	1.8623	1	0.820173	80.6236
GOTERM_BP_DIRECT	GO:0042102~positive regulation of T cell proliferation	11	0.00373684	0.0858309	VCAM1, CARD11, NCK2, PRKCQ, VTCN1, EFNB1, ANXA1, IL1B, JAK3, SASH3, SPN	1734	60	16792	1.77539	1	0.830161	81.7808
GOTERM_BP_DIRECT	GO:0071504~cellular response to heparin	3	0.00101914	0.0861547	SFRP1, SOX9, SLIT2	1734	5	16792	5.81038	1	0.830126	81.9028
GOTERM_BP_DIRECT	GO:0021637~trigeminal nerve structural organization	3	0.00101914	0.0861547	PLXNA3, NRP1, SEMA3A	1734	5	16792	5.81038	1	0.830126	81.9028
GOTERM_BP_DIRECT	GO:0022614~membrane to membrane docking	3	0.00101914	0.0861547	VCAM1, ICAM1, MSN	1734	5	16792	5.81038	1	0.830126	81.9028
GOTERM_BP_DIRECT	GO:1901166~neural crest cell migration involved in autonomic nervous system development	3	0.00101914	0.0861547	NRP2, NRP1, SEMA3A	1734	5	16792	5.81038	1	0.830126	81.9028
GOTERM_BP_DIRECT	GO:0031346~positive regulation of cell projection organization	3	0.00101914	0.0861547	PROM2, RAB8B, ITGA2	1734	5	16792	5.81038	1	0.830126	81.9028
GOTERM_BP_DIRECT	GO:0032534~regulation of microvillus assembly	3	0.00101914	0.0861547	KLF5, PODXL, FSCN1	1734	5	16792	5.81038	1	0.830126	81.9028
GOTERM_BP_DIRECT	GO:0060385~axonogenesis involved in innervation	3	0.00101914	0.0861547	NRP1, COL25A1, SEMA3A	1734	5	16792	5.81038	1	0.830126	81.9028
GOTERM_BP_DIRECT	GO:0046813~receptor-mediated virion attachment to host cell	3	0.00101914	0.0861547	ICAM1, ACE2, LRRC15	1734	5	16792	5.81038	1	0.830126	81.9028
GOTERM_BP_DIRECT	GO:0045636~positive regulation of melanocyte differentiation	3	0.00101914	0.0861547	BCL2, KITLG, ZEB2	1734	5	16792	5.81038	1	0.830126	81.9028
GOTERM_BP_DIRECT	GO:1990314~cellular response to insulin-like growth factor stimulus	3	0.00101914	0.0861547	FBN1, CCNA2, TGFB1	1734	5	16792	5.81038	1	0.830126	81.9028
GOTERM_BP_DIRECT	GO:0030321~transepithelial chloride transport	3	0.00101914	0.0861547	P2RY6, BEST1, SLC12A2	1734	5	16792	5.81038	1	0.830126	81.9028
GOTERM_BP_DIRECT	GO:0033591~response to L-ascorbic acid	3	0.00101914	0.0861547	ITGA2, SPARC, GSTP1	1734	5	16792	5.81038	1	0.830126	81.9028
GOTERM_BP_DIRECT	GO:0001780~neutrophil homeostasis	3	0.00101914	0.0861547	PDE4B, ANXA1, JAM3	1734	5	16792	5.81038	1	0.830126	81.9028
GOTERM_BP_DIRECT	GO:0050920~regulation of chemotaxis	3	0.00101914	0.0861547	CXCR4, EFNB2, PDGFRA	1734	5	16792	5.81038	1	0.830126	81.9028
GOTERM_BP_DIRECT	GO:0050819~negative regulation of coagulation	3	0.00101914	0.0861547	PROCR, ANXA5, ANXA4	1734	5	16792	5.81038	1	0.830126	81.9028
GOTERM_BP_DIRECT	GO:0010936~negative regulation of macrophage cytokine production	3	0.00101914	0.0861547	IRAK3, TGFB3, TGFB1	1734	5	16792	5.81038	1	0.830126	81.9028
GOTERM_BP_DIRECT	GO:0090080~positive regulation of MAPKKK cascade by fibroblast growth factor receptor signaling pathway	3	0.00101914	0.0861547	FGFR1, KL, FGF23	1734	5	16792	5.81038	1	0.830126	81.9028
GOTERM_BP_DIRECT	GO:0038033~positive regulation of endothelial cell chemotaxis by VEGF-activated vascular endothelial growth factor receptor signaling pathway	3	0.00101914	0.0861547	PRKD1, HSPB1, KDR	1734	5	16792	5.81038	1	0.830126	81.9028
GOTERM_BP_DIRECT	GO:0008015~blood circulation	9	0.00305742	0.0871402	COL4A3, FLI1, OLR1, GUCY1A3, GUCY1B3, BDKRB2, CXCL12, MYOF, EPO	1734	45	16792	1.93679	1	0.832487	82.2696
GOTERM_BP_DIRECT	GO:0032147~activation of protein kinase activity	9	0.00305742	0.0871402	CLSPN, TGFBR2, ADRA2A, TPX2, FGF13, ITGB3, GPRC5B, ECT2, EPO	1734	45	16792	1.93679	1	0.832487	82.2696
GOTERM_BP_DIRECT	GO:0019886~antigen processing and presentation of exogenous peptide antigen via MHC class II	15	0.0050957	0.0891902	KIF23, DYNC1I1, AP1M2, KIF3A, KIF18A, CENPE, KLC2, CD74, AP1S3, KIF2C, AP1S2, OSBPL1A, DYNC2H1, KIF26A, KIF2A	1734	92	16792	1.57891	1	0.838524	83.01
GOTERM_BP_DIRECT	GO:0009653~anatomical structure morphogenesis	15	0.0050957	0.0891902	IER3, CASR, FSCN1, EFNB2, IGF2BP2, SIX4, MCAM, CSGALNACT1, SFRP5, S1PR3, DKK3, EREG, PHLDA3, CYR61, F2R	1734	92	16792	1.57891	1	0.838524	83.01
GOTERM_BP_DIRECT	GO:0009887~organ morphogenesis	15	0.0050957	0.0891902	FGD1, BMP2, NRP1, CCL2, PDGFA, FHL1, EFNB2, ITGA2, DCN, SEMA6A, FLI1, EREG, BHLHE41, LFNG, SYK	1734	92	16792	1.57891	1	0.838524	83.01
GOTERM_BP_DIRECT	GO:0051092~positive regulation of NF-kappaB transcription factor activity	20	0.00679426	0.0900503	TRAF1, ICAM1, ARHGEF2, SPHK1, PRKCH, TLR4, TRIM22, LGALS9, TGFB1, PRKD1, PRKCQ, IRAK3, CARD11, TNFRSF11A, NOD1, LTF, RIPK2, IL1B, EDA, TRAF5	1734	133	16792	1.45624	1	0.840303	83.3118
GOTERM_BP_DIRECT	GO:0071380~cellular response to prostaglandin E stimulus	5	0.00169857	0.0904837	P2RY6, PTGER4, SFRP1, GNG2, PRKAA2	1734	17	16792	2.84823	1	0.840608	83.462
GOTERM_BP_DIRECT	GO:0051497~negative regulation of stress fiber assembly	5	0.00169857	0.0904837	DLC1, TMEFF2, ARHGAP6, TACSTD2, ARHGAP28	1734	17	16792	2.84823	1	0.840608	83.462
GOTERM_BP_DIRECT	GO:0030193~regulation of blood coagulation	5	0.00169857	0.0904837	CAV1, LBH, TC2N, STAB2, F2R	1734	17	16792	2.84823	1	0.840608	83.462
GOTERM_BP_DIRECT	GO:0018105~peptidyl-serine phosphorylation	19	0.00645455	0.0914615	CLSPN, CDK1, TGFBR2, PRKCH, TTK, PRKX, SRC, PRKD1, PRKCQ, STK32B, CAMK4, PKN3, CSNK1E, BCL2, DCLK2, STK39, AKT3, SYK, EPO	1734	125	16792	1.47196	1	0.842739	83.7961
GOTERM_BP_DIRECT	GO:0071392~cellular response to estradiol stimulus	7	0.00237799	0.0937497	RAMP3, SSTR2, ZNF703, SFRP1, ITGA2, CCNA2, IL10	1734	31	16792	2.1867	1	0.849076	84.5532
GOTERM_BP_DIRECT	GO:0010332~response to gamma radiation	7	0.00237799	0.0937497	CCL2, XRCC2, FANCD2, BAX, BCL2, BRCA2, TP73	1734	31	16792	2.1867	1	0.849076	84.5532
GOTERM_BP_DIRECT	GO:0030513~positive regulation of BMP signaling pathway	7	0.00237799	0.0937497	TWSG1, GATA6, SULF1, NEO1, ENG, CYR61, ZNF423	1734	31	16792	2.1867	1	0.849076	84.5532
GOTERM_BP_DIRECT	GO:0045737~positive regulation of cyclin-dependent protein serine/threonine kinase activity	6	0.00203828	0.0944024	SPDYA, CDC6, CCND1, CCND3, CCND2, SRC	1734	24	16792	2.42099	1	0.85003	84.7629
GOTERM_BP_DIRECT	GO:0030511~positive regulation of transforming growth factor beta receptor signaling pathway	6	0.00203828	0.0944024	DAB2, CDKN2B, ITGA8, NPNT, TGFB1I1, THBS1	1734	24	16792	2.42099	1	0.85003	84.7629
GOTERM_BP_DIRECT	GO:0035690~cellular response to drug	12	0.00407656	0.0951142	MEF2C, CCL2, PDE2A, CD69, PDE4A, ACER2, PDE4B, EDN1, IL1B, PRKAA2, ANKRD1, KCNQ1	1734	69	16792	1.68417	1	0.851157	84.9885
GOTERM_BP_DIRECT	GO:0042552~myelination	9	0.00305742	0.0964356	MYO5A, TNFRSF21, MARVELD1, KEL, NFASC, LPAR1, PMP22, JAM3, TGFB1	1734	46	16792	1.89469	1	0.854148	85.399
GOTERM_BP_DIRECT	GO:0030900~forebrain development	9	0.00305742	0.0964356	E2F1, DLC1, STIL, TWSG1, SSTR2, DYNC2H1, PRKG1, NR2F2, SRC	1734	46	16792	1.89469	1	0.854148	85.399
GOTERM_BP_DIRECT	GO:0048016~inositol phosphate-mediated signaling	4	0.00135885	0.0964457	PLCE1, EDN1, ITPR3, ITPR1	1734	11	16792	3.52144	1	0.853083	85.4021
GOTERM_BP_DIRECT	GO:0051764~actin crosslink formation	4	0.00135885	0.0964457	BAIAP2L2, ACTN1, DPYSL3, FLNA	1734	11	16792	3.52144	1	0.853083	85.4021
GOTERM_BP_DIRECT	GO:1901653~cellular response to peptide	4	0.00135885	0.0964457	KLF5, AKR1B1, KLF2, KLF4	1734	11	16792	3.52144	1	0.853083	85.4021
GOTERM_BP_DIRECT	GO:0010759~positive regulation of macrophage chemotaxis	4	0.00135885	0.0964457	CCL2, CMKLR1, CSF1, THBS1	1734	11	16792	3.52144	1	0.853083	85.4021
GOTERM_BP_DIRECT	GO:0030857~negative regulation of epithelial cell differentiation	4	0.00135885	0.0964457	CAV1, CCND1, DLL1, SOX9	1734	11	16792	3.52144	1	0.853083	85.4021
GOTERM_BP_DIRECT	GO:0035879~plasma membrane lactate transport	4	0.00135885	0.0964457	SLC16A5, SLC16A7, SLC16A6, EMB	1734	11	16792	3.52144	1	0.853083	85.4021
GOTERM_BP_DIRECT	GO:0042535~positive regulation of tumor necrosis factor biosynthetic process	4	0.00135885	0.0964457	HSPB1, TLR4, THBS1, SPN	1734	11	16792	3.52144	1	0.853083	85.4021
GOTERM_BP_DIRECT	GO:0048711~positive regulation of astrocyte differentiation	4	0.00135885	0.0964457	LIF, BMP2, SERPINE2, CLCF1	1734	11	16792	3.52144	1	0.853083	85.4021
GOTERM_BP_DIRECT	GO:0044267~cellular protein metabolic process	18	0.00611484	0.098479	CECR1, HSPG2, LMCD1, MFGE8, ABCA3, SLC34A2, HIST1H4A, PAPPA, GSN, GATA6, HIST1H3B, LTF, CSF2RB, HIST1H3D, HIST1H4I, IGFBP3, IGFBP5, HIST1H4H	1734	118	16792	1.47722	1	0.858136	86.0129

## Sheet: BP-Downregulated-GSE134422
Category	Term	Count	%	PValue	Genes	List Total	Pop Hits	Pop Total	Fold Enrichment	Bonferroni	Benjamini	FDR
GOTERM_BP_DIRECT	GO:0055114~oxidation-reduction process	38	0.0650741	3.61891e-09	PHYHD1, ASPDH, ALDH1L1, SORD, GLUD1, LDHD, DHRS4L2, AASS, BBOX1, DCT, CPOX, FMO3, HAAO, DHODH, CCS, SRD5A2, SARDH, BDH1, GFOD2, AKR1C1, FAXDC2, CYP1A2, CYP2E1, CYP4F12, ACADL, FADS6, IYD, DHRS1, OGFOD2, CYP4A11, ALDH7A1, KDM8, PHGDH, PRODH2, AKR1D1, DCXR, BCO2, CBS	355	592	16792	3.03624	6.5104e-06	6.5104e-06	6.1451e-06
GOTERM_BP_DIRECT	GO:0006805~xenobiotic metabolic process	11	0.0188372	5.38135e-06	ACSM2B, NR1I2, CES1, NAT1, FMO3, EPHX2, RORC, CYP2E1, CYP1A2, AKR1C1, CMBL	355	78	16792	6.67071	0.00963436	0.00482884	0.00913742
GOTERM_BP_DIRECT	GO:0008152~metabolic process	15	0.0256871	1.32747e-05	ACSM2B, CES1, NAT1, ACSM2A, EPHX2, ACSS2, AFMID, ASPA, PITPNM2, ACSL1, CENPV, SCP2, FAHD2A, ACSM5, ACAA1	355	168	16792	4.22334	0.0235985	0.00792886	0.0225388
GOTERM_BP_DIRECT	GO:0006633~fatty acid biosynthetic process	8	0.0136998	0.000103179	ACSM2B, FAXDC2, ACSM2A, ACACA, ACACB, LIPC, FADS6, ACSM5	355	52	16792	7.27714	0.169418	0.0453469	0.17506
GOTERM_BP_DIRECT	GO:0006631~fatty acid metabolic process	8	0.0136998	0.000103179	ACSM2B, CYP4A11, ACADSB, ACSM2A, HADH, GPAM, ACSM5, GHR	355	52	16792	7.27714	0.169418	0.0453469	0.17506
GOTERM_BP_DIRECT	GO:0008652~cellular amino acid biosynthetic process	6	0.0102749	0.000184881	ASPA, FOLH1B, GLUD1, GPT, OAT, CBS	355	26	16792	10.9157	0.282966	0.0643618	0.313475
GOTERM_BP_DIRECT	GO:0051289~protein homotetramerization	8	0.0136998	0.000257872	SHMT1, MAT1A, RXRA, ACACA, DPYS, ACACB, ACADL, DCXR	355	60	16792	6.30685	0.371219	0.0744145	0.43698
GOTERM_BP_DIRECT	GO:0071276~cellular response to cadmium ion	5	0.00856238	0.000371856	CYP1A2, OGG1, MT1X, MT1G, MT1F	355	17	16792	13.9122	0.487828	0.0911587	0.629559
GOTERM_BP_DIRECT	GO:0006810~transport	19	0.032537	0.000450022	SLC6A1, SLC20A2, SORL1, SEC14L4, SEC14L2, SYPL2, SLC19A2, ITPR2, TTPAL, SLC16A2, PITPNM2, SLC25A13, GRIN2B, SLC25A10, CACNA1H, SLC25A37, SLC25A1, SLC25A52, ABCC6	355	348	16792	2.58255	0.55504	0.0962671	0.761419
GOTERM_BP_DIRECT	GO:0019373~epoxygenase P450 pathway	5	0.00856238	0.000470197	CYP4A11, EPHX2, CYP2E1, CYP4F12, CYP1A2	355	18	16792	13.1393	0.570908	0.0897256	0.795427
GOTERM_BP_DIRECT	GO:0042493~response to drug	17	0.0291121	0.000763526	ALAD, ADCY1, SORD, MGMT, SLC34A1, CTPS1, ACACB, CYP2E1, ACSL1, PTK2B, DHODH, PEMT, NPC1L1, SRD5A2, OGG1, HADH, ABCC6	355	304	16792	2.64514	0.746935	0.128388	1.28863
GOTERM_BP_DIRECT	GO:0055085~transmembrane transport	14	0.0239747	0.00209149	SLC45A3, SLC6A1, SLC22A25, SLC16A10, SLC22A7, GJB3, SLC47A1, ABCA5, SLC47A2, SLC16A2, ABCC9, SLC17A2, SLC25A18, ABCC6	355	244	16792	2.71402	0.976868	0.289944	3.49272
GOTERM_BP_DIRECT	GO:0006094~gluconeogenesis	6	0.0102749	0.00223856	GPD1, SLC25A13, SLC25A10, PGM1, SLC25A1, PCK2	355	44	16792	6.45019	0.982256	0.285358	3.73396
GOTERM_BP_DIRECT	GO:0042632~cholesterol homeostasis	7	0.0119873	0.00225496	SOAT2, DGAT2, APOC3, EPHX2, AMPD2, LIPC, AKR1C1	355	64	16792	5.17359	0.982773	0.268315	3.76083
GOTERM_BP_DIRECT	GO:0046618~drug export	3	0.00513743	0.00258545	NR1I2, SLC47A1, SLC47A2	355	4	16792	35.4761	0.990507	0.282986	4.30069
GOTERM_BP_DIRECT	GO:0055072~iron ion homeostasis	5	0.00856238	0.00345074	HFE2, SLC25A37, SFXN2, TMPRSS6, SFXN5	355	30	16792	7.88357	0.998008	0.339379	5.70073
GOTERM_BP_DIRECT	GO:0043401~steroid hormone mediated signaling pathway	6	0.0102749	0.006912	NR1I3, NR1I2, RXRA, RORC, PAQR9, GPER1	355	57	16792	4.9791	0.999996	0.541533	11.1106
GOTERM_BP_DIRECT	GO:0006541~glutamine metabolic process	4	0.0068499	0.00811497	NIT2, GLUD1, PHGDH, CTPS1	355	20	16792	9.46028	1	0.577792	12.9214
GOTERM_BP_DIRECT	GO:0006695~cholesterol biosynthetic process	5	0.00856238	0.0081471	CES1, HMGCS2, FDPS, NPC1L1, LSS	355	38	16792	6.22387	1	0.558507	12.9693
GOTERM_BP_DIRECT	GO:0060428~lung epithelium development	3	0.00513743	0.00867683	PKD1, ERRFI1, SHH	355	7	16792	20.272	1	0.561828	13.7552
GOTERM_BP_DIRECT	GO:0044255~cellular lipid metabolic process	5	0.00856238	0.0106407	ABHD15, RXRA, HAO2, SLC26A1, TBL1X	355	41	16792	5.76846	1	0.617972	16.611
GOTERM_BP_DIRECT	GO:0090181~regulation of cholesterol metabolic process	3	0.00513743	0.0114088	DGAT2, EPHX2, ACADL	355	8	16792	17.738	1	0.625803	17.7035
GOTERM_BP_DIRECT	GO:0048617~embryonic foregut morphogenesis	3	0.00513743	0.0144656	ACVR2B, EPB41L5, SHH	355	9	16792	15.7671	1	0.696244	21.9193
GOTERM_BP_DIRECT	GO:0010226~response to lithium ion	3	0.00513743	0.0144656	ADCY1, PTK2B, PKLR	355	9	16792	15.7671	1	0.696244	21.9193
GOTERM_BP_DIRECT	GO:0030299~intestinal cholesterol absorption	3	0.00513743	0.0144656	SOAT2, NPC1L1, AKR1C1	355	9	16792	15.7671	1	0.696244	21.9193
GOTERM_BP_DIRECT	GO:0046686~response to cadmium ion	4	0.0068499	0.0151524	ALAD, SORD, HAAO, SLC34A1	355	25	16792	7.56823	1	0.69707	22.8382
GOTERM_BP_DIRECT	GO:0019432~triglyceride biosynthetic process	4	0.0068499	0.0168665	MOGAT2, GPD1, DGAT2, GPAM	355	26	16792	7.27714	1	0.720588	25.0872
GOTERM_BP_DIRECT	GO:0044341~sodium-dependent phosphate transport	3	0.00513743	0.0178324	SLC20A2, SLC17A2, SLC34A1	355	10	16792	14.1904	1	0.726046	26.3271
GOTERM_BP_DIRECT	GO:0017144~drug metabolic process	4	0.0068499	0.0186845	EPHX2, CYP2E1, CYP4F12, CYP1A2	355	27	16792	7.00762	1	0.728843	27.405
GOTERM_BP_DIRECT	GO:0045471~response to ethanol	7	0.0119873	0.0237274	ALAD, GRIN2B, PTK2B, MGMT, PEMT, CYP2E1, OGG1	355	105	16792	3.15343	1	0.798105	33.4862
GOTERM_BP_DIRECT	GO:0006107~oxaloacetate metabolic process	3	0.00513743	0.0254389	NIT2, PCK2, GHR	355	12	16792	11.8254	1	0.809022	35.4387
GOTERM_BP_DIRECT	GO:0036109~alpha-linolenic acid metabolic process	3	0.00513743	0.0296513	ACSL1, SCP2, ACAA1	355	13	16792	10.9157	1	0.845448	40.0171
GOTERM_BP_DIRECT	GO:0010288~response to lead ion	3	0.00513743	0.0296513	SLC6A1, CPOX, SLC34A1	355	13	16792	10.9157	1	0.845448	40.0171
GOTERM_BP_DIRECT	GO:0006807~nitrogen compound metabolic process	3	0.00513743	0.034119	NIT2, UPB1, PKD1	355	14	16792	10.136	1	0.875285	44.538
GOTERM_BP_DIRECT	GO:0034375~high-density lipoprotein particle remodeling	3	0.00513743	0.0388294	APOC3, LIPC, ABCA5	355	15	16792	9.46028	1	0.899568	48.9562
GOTERM_BP_DIRECT	GO:0015695~organic cation transport	3	0.00513743	0.0388294	RHBG, SLC47A1, SLC22A1	355	15	16792	9.46028	1	0.899568	48.9562
GOTERM_BP_DIRECT	GO:2001295~malonyl-CoA biosynthetic process	2	0.00342495	0.0417197	ACACA, ACACB	355	2	16792	47.3014	1	0.908897	51.5009
GOTERM_BP_DIRECT	GO:0008206~bile acid metabolic process	3	0.00513743	0.0437704	SLCO1B3, AKR1C1, ACAA1	355	16	16792	8.86901	1	0.912835	53.2335
GOTERM_BP_DIRECT	GO:0008209~androgen metabolic process	3	0.00513743	0.0437704	SRD5A2, AKR1D1, SHH	355	16	16792	8.86901	1	0.912835	53.2335
GOTERM_BP_DIRECT	GO:0055088~lipid homeostasis	4	0.0068499	0.0485866	ACADSB, ACADS, ACACA, ACADL	355	39	16792	4.85143	1	0.928306	57.0761
GOTERM_BP_DIRECT	GO:0001708~cell fate specification	3	0.00513743	0.0542975	SMO, TBX6, SHH	355	18	16792	7.88357	1	0.943274	61.2476
GOTERM_BP_DIRECT	GO:0006796~phosphate-containing compound metabolic process	3	0.00513743	0.0542975	ENPP3, SLC17A2, LHPP	355	18	16792	7.88357	1	0.943274	61.2476
GOTERM_BP_DIRECT	GO:0043691~reverse cholesterol transport	3	0.00513743	0.0542975	APOC3, LIPC, ABCA5	355	18	16792	7.88357	1	0.943274	61.2476
GOTERM_BP_DIRECT	GO:0033539~fatty acid beta-oxidation using acyl-CoA dehydrogenase	3	0.00513743	0.0542975	ACADSB, ACADS, ACADL	355	18	16792	7.88357	1	0.943274	61.2476
GOTERM_BP_DIRECT	GO:0035435~phosphate ion transmembrane transport	3	0.00513743	0.0542975	SLC20A2, SLC17A2, SLC34A1	355	18	16792	7.88357	1	0.943274	61.2476
GOTERM_BP_DIRECT	GO:0032024~positive regulation of insulin secretion	4	0.0068499	0.0549788	GCK, GLUD1, GPER1, PCK2	355	41	16792	4.61477	1	0.94074	61.7189
GOTERM_BP_DIRECT	GO:0009749~response to glucose	5	0.00856238	0.0552509	KHK, ACVR2B, PTK2B, PKLR, GPAM	355	68	16792	3.47804	1	0.936926	61.9056
GOTERM_BP_DIRECT	GO:0008203~cholesterol metabolic process	5	0.00856238	0.0552509	SOAT2, RXRA, SORL1, LIPC, SREBF2	355	68	16792	3.47804	1	0.936926	61.9056
GOTERM_BP_DIRECT	GO:0006855~drug transmembrane transport	3	0.00513743	0.0598613	SLC47A1, SLC47A2, SLC22A1	355	19	16792	7.46864	1	0.946192	64.9422
GOTERM_BP_DIRECT	GO:0045926~negative regulation of growth	3	0.00513743	0.0598613	MT1X, MT1G, MT1F	355	19	16792	7.46864	1	0.946192	64.9422
GOTERM_BP_DIRECT	GO:0071294~cellular response to zinc ion	3	0.00513743	0.0598613	MT1X, MT1G, MT1F	355	19	16792	7.46864	1	0.946192	64.9422
GOTERM_BP_DIRECT	GO:0003140~determination of left/right asymmetry in lateral mesoderm	2	0.00342495	0.0619241	SMO, SHH	355	3	16792	31.5343	1	0.947593	66.2257
GOTERM_BP_DIRECT	GO:0018894~dibenzo-p-dioxin metabolic process	2	0.00342495	0.0619241	SRD5A2, CYP1A2	355	3	16792	31.5343	1	0.947593	66.2257
GOTERM_BP_DIRECT	GO:0007228~positive regulation of hh target transcription factor activity	2	0.00342495	0.0619241	SMO, SHH	355	3	16792	31.5343	1	0.947593	66.2257
GOTERM_BP_DIRECT	GO:0003095~pressure natriuresis	2	0.00342495	0.0619241	CYP4A11, CYP4F12	355	3	16792	31.5343	1	0.947593	66.2257
GOTERM_BP_DIRECT	GO:0072350~tricarboxylic acid metabolic process	2	0.00342495	0.0619241	GLUD1, SLC34A1	355	3	16792	31.5343	1	0.947593	66.2257
GOTERM_BP_DIRECT	GO:0042593~glucose homeostasis	6	0.0102749	0.0624599	FGFR4, CRY2, GCK, ACSM2A, ADIPOR2, GCGR	355	101	16792	2.80998	1	0.945015	66.5518
GOTERM_BP_DIRECT	GO:0006635~fatty acid beta-oxidation	4	0.0068499	0.0652752	ACADS, ACADL, HADH, ACAA1	355	44	16792	4.30013	1	0.94828	68.217
GOTERM_BP_DIRECT	GO:0002052~positive regulation of neuroblast proliferation	3	0.00513743	0.0656109	DCT, SMO, SHH	355	20	16792	7.09521	1	0.945348	68.4103
GOTERM_BP_DIRECT	GO:0000042~protein targeting to Golgi	3	0.00513743	0.0656109	RGPD2, RGPD3, SORL1	355	20	16792	7.09521	1	0.945348	68.4103
GOTERM_BP_DIRECT	GO:0032259~methylation	5	0.00856238	0.0681726	MAT1A, ASMTL, AMT, PEMT, CYP1A2	355	73	16792	3.23982	1	0.947871	69.8491
GOTERM_BP_DIRECT	GO:0007584~response to nutrient	5	0.00856238	0.0709287	ACSL1, SSTR1, PKLR, ADIPOR2, GCGR	355	74	16792	3.19604	1	0.95061	71.3282
GOTERM_BP_DIRECT	GO:0045333~cellular respiration	3	0.00513743	0.071536	SLC25A13, COQ10A, CYP1A2	355	21	16792	6.75734	1	0.948558	71.6448
GOTERM_BP_DIRECT	GO:0001676~long-chain fatty acid metabolic process	3	0.00513743	0.071536	CYP4A11, ACSL1, CYP4F12	355	21	16792	6.75734	1	0.948558	71.6448
GOTERM_BP_DIRECT	GO:0034220~ion transmembrane transport	9	0.0154123	0.077395	FXYD1, UNC79, GRIN2B, ANO1, ATP11C, SFXN2, SFXN5, TPCN2, AQP7P3	355	210	16792	2.0272	1	0.957164	74.5347
GOTERM_BP_DIRECT	GO:0006637~acyl-CoA metabolic process	3	0.00513743	0.0776269	ACSM2B, GPAM, ACSM5	355	22	16792	6.45019	1	0.954632	74.6431
GOTERM_BP_DIRECT	GO:0021938~smoothened signaling pathway involved in regulation of cerebellar granule cell precursor cell proliferation	2	0.00342495	0.0817036	SMO, SHH	355	4	16792	23.6507	1	0.959015	76.4804
GOTERM_BP_DIRECT	GO:0046449~creatinine metabolic process	2	0.00342495	0.0817036	MME, GHR	355	4	16792	23.6507	1	0.959015	76.4804
GOTERM_BP_DIRECT	GO:0006564~L-serine biosynthetic process	2	0.00342495	0.0817036	PHGDH, PSAT1	355	4	16792	23.6507	1	0.959015	76.4804
GOTERM_BP_DIRECT	GO:0034354~'de novo' NAD biosynthetic process from tryptophan	2	0.00342495	0.0817036	HAAO, AFMID	355	4	16792	23.6507	1	0.959015	76.4804
GOTERM_BP_DIRECT	GO:0006084~acetyl-CoA metabolic process	2	0.00342495	0.0817036	ACACA, ACACB	355	4	16792	23.6507	1	0.959015	76.4804
GOTERM_BP_DIRECT	GO:0046322~negative regulation of fatty acid oxidation	2	0.00342495	0.0817036	DGAT2, ACADL	355	4	16792	23.6507	1	0.959015	76.4804
GOTERM_BP_DIRECT	GO:0015746~citrate transport	2	0.00342495	0.0817036	SLC25A1, SFXN5	355	4	16792	23.6507	1	0.959015	76.4804
GOTERM_BP_DIRECT	GO:0036101~leukotriene B4 catabolic process	2	0.00342495	0.0817036	CYP4A11, CYP4F12	355	4	16792	23.6507	1	0.959015	76.4804
GOTERM_BP_DIRECT	GO:0048859~formation of anatomical boundary	2	0.00342495	0.0817036	NODAL, SHH	355	4	16792	23.6507	1	0.959015	76.4804
GOTERM_BP_DIRECT	GO:0006565~L-serine catabolic process	2	0.00342495	0.0817036	SHMT1, CBS	355	4	16792	23.6507	1	0.959015	76.4804
GOTERM_BP_DIRECT	GO:0046835~carbohydrate phosphorylation	3	0.00513743	0.0838739	KHK, GCK, GNE	355	23	16792	6.16975	1	0.959893	77.4067
GOTERM_BP_DIRECT	GO:0033344~cholesterol efflux	3	0.00513743	0.0967995	SOAT2, APOC3, ABCA5	355	25	16792	5.67617	1	0.974348	82.2503
GOTERM_BP_DIRECT	GO:0019369~arachidonic acid metabolic process	3	0.00513743	0.0967995	CYP4A11, FAAH, CYP4F12	355	25	16792	5.67617	1	0.974348	82.2503

## Sheet: 264 overlap genes
Overlap genes between MOFΔ livers and human NASH
AASS
ABCC6
ACAA1
ACADSB
ACER2
ACSL1
ACSS2
ADAMTS1
ADAMTS4
ADAMTS7
ADAMTSL2
ADCY1
ADRB2
AFM
AKR1E2
ALDH1L2
ALDH7A1
ALOXE3
AMT
ANXA5
APOLD1
ARHGAP6
ARHGEF2
ARHGEF37
ARMC9
ARNT2
ASPA
ASPDH
ATF3
BAX
BBOX1
BCL6B
BCO2
BEX1
BTG2
C15orf39
CA8
CBLB
CCL2
CCR5
CD300LF
CD74
CD93
CDR2L
CES3
CH25H
CHST11
CHST8
CIITA
CLCF1
CNTNAP1
COL4A1
COLGALT2
CREB3L1
CREB5
CRIP2
CTPS1
CXCL12
CXCL14
CXCL2
CXCL6
CYP1A2
CYS1
DBN1
DGKA
DKK3
DLGAP2
DNAH2
DOCK8
DPEP2
DUSP10
DUSP5
DUSP8
DYNC2H1
E2F7
EDNRA
EGLN3
EHD4
ELOVL7
EPO
ESAM
EVA1C
FA2H
FABP4
FAHD2A
FAM107A
FAM124A
FBLIM1
FDPS
FGF23
FHOD3
FMNL2
FSD1L
GALNT15
GAS2
GATA6
GBP7
GDF15
GHR
GJA1
GLIPR2
GLS
GPRC5B
GPX3
GYPC
HAAO
HBEGF
HEMK1
HILPDA
ID3
ID4
IER3
IFNGR1
IGSF10
IMPDH1
IQGAP1
ITGA2
ITGA8
ITPRIP
IYD
KLF4
KRT20
KRT23
LIMK1
LIPC
LMCD1
LPAR1
LRP8
LRRC16A
LRRC45
LRRC8B
LSS
MAB21L3
MAP3K6
MAP9
MCM10
MFGE8
MID1
MMAB
MME
MMP19
MT1X
MTHFD2
MTMR11
MYCN
MYL12A
MYLK3
NAP1L1
NCAM2
NECAB1
NEDD9
NEIL1
NETO2
NIT2
NPHP1
NR4A1
NT5DC2
OLFML1
OLR1
OSBPL10
OVOL1
PDE10A
PDE4C
PDGFA
PDGFRA
PDLIM7
PDP1
PDZK1IP1
PHGDH
PHLDA3
PKHD1
PKM
PLA2G7
PLAUR
PLCL1
PLXDC1
PPAP2C
PPM1K
PPP1R15A
PRKCH
PRR16
PRR7
PSAT1
PTGDS
PTGFRN
PTGS2
PTPN14
PTTG1
RAB31
RASD1
RASIP1
RASSF1
RFNG
RFX3
RGS4
RGS5
RHBDF1
RHOC
RHOQ
RIN1
RTTN
S100A11
SARDH
SEC14L2
SEMA3C
SEMA6B
SERPINB1
SFN
SFXN5
SHISA9
SLC10A6
SLC16A2
SLC17A2
SLC24A3
SLC25A24
SLC26A1
SLC2A1
SLC38A1
SLC7A1
SLC7A11
SLCO1B3
SNHG12
SORL1
SOX9
SPECC1
SPHK1
SPON1
SRGN
STK17B
STK39
STMN1
STXBP4
SYT1
TAX1BP3
TBC1D30
TCF19
TES
TFPI2
TGM2
THBD
TIMP4
TLCD2
TMCO3
TMEM237
TMSB10
TNFAIP3
TNFRSF21
TOX2
TPM1
TPM4
TRIB2
TTC39A
TUBB6
TUFT1
UAP1L1
UBD
UCP2
UNC5B
WDR35
WDR76
YWHAH
ZNF667
ZNF681
ZYX
