# Supplementary material for: Dysregulation of intercellular signaling by MOF deletion leads to liver injury
Source: J Biol Chem. 2021 Jan 7;296:100235. doi: 10.1074/jbc.RA120.016079 (PMC7948572; doi:10.1074/jbc.RA120.016079)
Supplement: JBC_JBC/2020/016079_8.xlsx [file mmc4.xlsx]

## Sheet: BP upregulated GSE126848
Category	Term	Count	%	PValue	Genes	List Total	Pop Hits	Pop Total	Fold Enrichment	Bonferroni	Benjamini	FDR
GOTERM_BP_DIRECT	GO:0000070~mitotic sister chromatid segregation	7	0.0081646	7.72751e-05	MAD2L1, DSN1, ZWINT, NUSAP1, NDC80, ESPL1, SMC4	505	25	16792	9.31042	0.155497	0.155497	0.134162
GOTERM_BP_DIRECT	GO:0048146~positive regulation of fibroblast proliferation	9	0.0104973	0.000192426	CCNB1, S100A6, CDKN1A, PDGFA, JUN, BTC, SPHK1, AQP1, ANXA2	505	54	16792	5.54191	0.343529	0.189771	0.333768
GOTERM_BP_DIRECT	GO:0061045~negative regulation of wound healing	5	0.00583186	0.000223721	WNT4, EPPK1, SERPINE1, CD109, FGF2	505	11	16792	15.1143	0.386964	0.150503	0.38795
GOTERM_BP_DIRECT	GO:0000086~G2/M transition of mitotic cell cycle	14	0.0163292	0.000247835	CDK1, HSP90AA1, CEP78, TPX2, CEP152, CDC25A, AJUBA, CCNB1, CDKN1A, DYNLL1, PPP1R12A, KDM8, CEP290, RPS27A	505	137	16792	3.39796	0.418463	0.126739	0.429681
GOTERM_BP_DIRECT	GO:0001836~release of cytochrome c from mitochondria	6	0.00699823	0.00051324	BBC3, JUN, BAX, BCL2A1, ST20, IFI6	505	23	16792	8.6743	0.674614	0.201123	0.887897
GOTERM_BP_DIRECT	GO:0006260~DNA replication	14	0.0163292	0.00081269	CDC7, GINS2, CDK1, ACHE, CCDC88A, KIAA0101, RMI2, MCM10, RBBP6, CDC25A, POLE2, RRM2, DNAJC2, FEN1	505	155	16792	3.00336	0.831037	0.25647	1.4025
GOTERM_BP_DIRECT	GO:0006695~cholesterol biosynthetic process	7	0.0081646	0.000865666	MVD, SQLE, HMGCS1, CFTR, PRKAA2, IDI1, NSDHL	505	38	16792	6.12527	0.849536	0.23706	1.49328
GOTERM_BP_DIRECT	GO:0030198~extracellular matrix organization	16	0.0186619	0.000866828	PDGFA, LUM, NPNT, COL3A1, CCDC80, ITGA3, COL5A3, COL16A1, LAMA3, ITGA6, KAZALD1, SERPINE1, COL1A2, COL1A1, FGF2, SPP1	505	196	16792	2.71441	0.849918	0.211065	1.49527
GOTERM_BP_DIRECT	GO:0000082~G1/S transition of mitotic cell cycle	11	0.0128301	0.000977992	BCAT1, CDC7, CDK1, INHBA, TYMS, CDKN1A, POLE2, RRM2, MCM10, CDCA5, CDC25A	505	102	16792	3.58594	0.882335	0.211615	1.68549
GOTERM_BP_DIRECT	GO:0097191~extrinsic apoptotic signaling pathway	7	0.0081646	0.00148668	INHBA, KRT18, TNFRSF12A, BAX, KRT8, MLLT11, NDUFA13	505	42	16792	5.54191	0.961372	0.277746	2.55155
GOTERM_BP_DIRECT	GO:0043588~skin development	6	0.00699823	0.00323573	ITGA6, PDGFA, COL3A1, ITGA3, COL5A3, LTB	505	34	16792	5.86791	0.999165	0.475004	5.47486
GOTERM_BP_DIRECT	GO:0043065~positive regulation of apoptotic process	19	0.0221611	0.00423261	TNFRSF12A, ZMAT3, BCL2A1, SOX4, ECT2, ST20, ALDH1A2, ITGA6, TIAM2, DUSP1, BAX, EEF1E1, MLLT11, UBD, WNT11, PDCD5, TOP2A, PHLDA3, RPS27A	505	300	16792	2.10593	0.999906	0.538388	7.10382
GOTERM_BP_DIRECT	GO:0008380~RNA splicing	13	0.0151628	0.00438865	CIR1, GEMIN2, PPIG, LGALS3, SREK1, SRSF11, NSRP1, THOC2, SNRPF, RBM25, PDCD7, LUC7L3, PRPF38B	505	166	16792	2.60403	0.999934	0.522853	7.35638
GOTERM_BP_DIRECT	GO:0034097~response to cytokine	7	0.0081646	0.00448548	ALDH1A2, TYMS, IFI27, JUN, COL3A1, RELB, TIMP4	505	52	16792	4.47616	0.999946	0.504541	7.51279
GOTERM_BP_DIRECT	GO:0051301~cell division	21	0.0244938	0.00454962	CDC7, CKS1B, CDK1, DSN1, CETN3, TPX2, NDC80, DYNLT1, PTTG1, PRKCE, CDC25A, SMC4, SPC24, CCNB1, ATAD3B, MAD2L1, ZWINT, BABAM1, CKS2, CENPW, CDCA5	505	350	16792	1.99509	0.999953	0.485648	7.61626
GOTERM_BP_DIRECT	GO:0043066~negative regulation of apoptotic process	25	0.0291593	0.00544436	CLDN7, BTC, AQP1, HMGN5, PHIP, TDGF1, FAIM, PRKAA2, FAM129B, HSPA5, RPS27A, CDK1, CRYAA, SPHK1, BCL2A1, AHI1, BIRC3, PTGFR, CDKN1A, KRT18, MAD2L1, DUSP1, ARF4, FABP1, WNT11	505	455	16792	1.827	0.999993	0.525839	9.04827
GOTERM_BP_DIRECT	GO:0030199~collagen fibril organization	6	0.00699823	0.00592321	LUM, COL3A1, COL1A2, COL1A1, COL5A3, ANXA2	505	39	16792	5.11561	0.999998	0.534326	9.80603
GOTERM_BP_DIRECT	GO:0070301~cellular response to hydrogen peroxide	7	0.0081646	0.00705378	LCN2, CDK1, EZH2, FABP1, AQP1, ECT2, TRPM2	505	57	16792	4.08352	1	0.576868	11.5716
GOTERM_BP_DIRECT	GO:0051209~release of sequestered calcium ion into cytosol	6	0.00699823	0.0073419	CCR7, BBC3, PRKCE, FGF2, DDIT3, TRPM2	505	41	16792	4.86607	1	0.571819	12.0163
GOTERM_BP_DIRECT	GO:0008299~isoprenoid biosynthetic process	4	0.00466548	0.00764299	MVD, HMGCS1, IDI1, PDSS1	505	14	16792	9.50042	1	0.567845	12.4788
GOTERM_BP_DIRECT	GO:0033209~tumor necrosis factor-mediated signaling pathway	10	0.0116637	0.00916869	KRT18, PSMA6, TXNDC17, TNFRSF25, TNFRSF12A, KRT8, TNFSF14, BIRC3, LTB, RPS27A	505	118	16792	2.81792	1	0.616823	14.7872
GOTERM_BP_DIRECT	GO:0043123~positive regulation of I-kappaB kinase/NF-kappaB signaling	12	0.0139965	0.00939021	AJUBA, S100A4, APOL3, CCR7, BST2, F2RL1, UBD, BIRC3, PRKCE, ECT2, RPS27A, GPR89A	505	161	16792	2.47837	1	0.608544	15.1176
GOTERM_BP_DIRECT	GO:1902600~hydrogen ion transmembrane transport	7	0.0081646	0.00976682	UQCR11, COX7A1, COX7A2P2, COX7B, COX6B1, COX6A1, UQCRFS1	505	61	16792	3.81574	1	0.606731	15.6765
GOTERM_BP_DIRECT	GO:0042493~response to drug	18	0.0209947	0.0104017	CDK1, HSP90AA1, PGF, HMGCS1, ITGA3, TIMP4, SRP19, UQCRFS1, AQP1, RAD51, CCNB1, LCN2, INHBA, TYMS, CDKN1A, PLIN2, JUN, COL1A1	505	304	16792	1.96884	1	0.614348	16.6108
GOTERM_BP_DIRECT	GO:0006977~DNA damage response, signal transduction by p53 class mediator resulting in cell cycle arrest	7	0.0081646	0.010547	CCNB1, CDK1, CDKN1A, E2F7, BAX, SOX4, RPS27A	505	62	16792	3.7542	1	0.604477	16.8232
GOTERM_BP_DIRECT	GO:0007155~cell adhesion	24	0.0279929	0.0114908	RPSA, PLXNC1, ACHE, OLR1, LGALS4, IL32, ACKR3, ITGA3, PRKCE, COL16A1, EMILIN2, CD151, CDH6, THY1, CGREF1, LAMA3, ITGA6, FREM2, FAT1, CFDP1, COL1A1, SPP1, ROM1, SPON1	505	459	16792	1.73864	1	0.621731	18.1909
GOTERM_BP_DIRECT	GO:0097193~intrinsic apoptotic signaling pathway	5	0.00583186	0.0118387	CDKN1A, BBC3, BAX, CYCS, MLLT11	505	30	16792	5.54191	1	0.618887	18.6897
GOTERM_BP_DIRECT	GO:0030031~cell projection assembly	3	0.00349911	0.0124471	RAC3, PDGFA, TSGA10	505	6	16792	16.6257	1	0.624053	19.5549
GOTERM_BP_DIRECT	GO:0014070~response to organic cyclic compound	6	0.00699823	0.0153779	CDK1, CD83, PLIN2, MKI67, LUM, NEDD8	505	49	16792	4.07161	1	0.689234	23.6033
GOTERM_BP_DIRECT	GO:0002690~positive regulation of leukocyte chemotaxis	4	0.00466548	0.0156779	F2RL1, CXCL9, CXCL6, CXCL10	505	18	16792	7.38922	1	0.683988	24.0067
GOTERM_BP_DIRECT	GO:0001932~regulation of protein phosphorylation	5	0.00583186	0.0182428	PHIP, CCDC88A, EZH2, TLR7, RAD51	505	34	16792	4.88992	1	0.727165	27.3744
GOTERM_BP_DIRECT	GO:0097190~apoptotic signaling pathway	7	0.0081646	0.0196475	IFI27, CASP8AP2, TNFRSF25, BBC3, BAX, MLLT11, NDUFA13	505	71	16792	3.27832	1	0.742349	29.1585
GOTERM_BP_DIRECT	GO:0050918~positive chemotaxis	5	0.00583186	0.0201215	LGALS3, SAA2, SAA1, SAA4, FGF2	505	35	16792	4.75021	1	0.740008	29.7512
GOTERM_BP_DIRECT	GO:0006123~mitochondrial electron transport, cytochrome c to oxygen	4	0.00466548	0.0209564	CYCS, COX7B, COX6B1, COX6A1	505	20	16792	6.6503	1	0.743933	30.7839
GOTERM_BP_DIRECT	GO:0006413~translational initiation	10	0.0116637	0.02245	RPSA, RPS26, RPS18, RPL7, EIF1AX, EIF2S2, RPL26, EIF3J, RPS27A, RPS7	505	137	16792	2.42712	1	0.757994	32.5956
GOTERM_BP_DIRECT	GO:0006614~SRP-dependent cotranslational protein targeting to membrane	8	0.00933097	0.022945	RPSA, RPS26, RPS18, RPL7, RPL26, SRP19, RPS27A, RPS7	505	94	16792	2.82991	1	0.755893	33.1861
GOTERM_BP_DIRECT	GO:0008584~male gonad development	8	0.00933097	0.022945	INHBA, WNT4, NUDT1, MEA1, EIF2S2, HMGCS1, FSTL3, H3F3A	505	94	16792	2.82991	1	0.755893	33.1861
GOTERM_BP_DIRECT	GO:0006974~cellular response to DNA damage stimulus	13	0.0151628	0.0229549	ZMAT3, KIAA0101, ATAD5, MCM10, RBBP6, DDIT3, BOD1L1, RAD51, CDKN1A, BBC3, SPATA18, TOP2A, UBE2T	505	208	16792	2.07822	1	0.746563	33.1979
GOTERM_BP_DIRECT	GO:0008284~positive regulation of cell proliferation	23	0.0268265	0.0243215	CDC7, ACER3, CLDN7, MVD, PRC1, PGF, PDGFA, BTC, SOX4, FGF21, HMGN5, PTGFR, CXCL10, PHIP, ALDH1A2, ATF3, CLCF1, SLC25A33, TDGF1, FABP1, FGF2, SERTAD1, CCAR1	505	466	16792	1.64117	1	0.757577	34.8027
GOTERM_BP_DIRECT	GO:0001942~hair follicle development	5	0.00583186	0.0264521	INHBA, PDGFA, CD109, LGR5, NSDHL	505	38	16792	4.3752	1	0.77761	37.2323
GOTERM_BP_DIRECT	GO:0001568~blood vessel development	5	0.00583186	0.0264521	ALDH1A2, SPHK1, COL1A2, COL1A1, FLVCR1	505	38	16792	4.3752	1	0.77761	37.2323
GOTERM_BP_DIRECT	GO:0010811~positive regulation of cell-substrate adhesion	5	0.00583186	0.0264521	ITGA6, NPNT, CCDC80, ITGA3, PRKCE	505	38	16792	4.3752	1	0.77761	37.2323
GOTERM_BP_DIRECT	GO:0030324~lung development	7	0.0081646	0.0265038	ALDH1A2, GPC3, CHI3L1, FSTL3, ITGA3, FGF2, SIM2	505	76	16792	3.06264	1	0.769763	37.2902
GOTERM_BP_DIRECT	GO:0000184~nuclear-transcribed mRNA catabolic process, nonsense-mediated decay	9	0.0104973	0.026988	UPF3A, RPSA, RPS26, RPS18, UPF3B, RPL7, RPL26, RPS27A, RPS7	505	119	16792	2.51482	1	0.767615	37.8298
GOTERM_BP_DIRECT	GO:0008635~activation of cysteine-type endopeptidase activity involved in apoptotic process by cytochrome c	3	0.00349911	0.0281437	CASP7, BAX, CYCS	505	9	16792	11.0838	1	0.773837	39.1003
GOTERM_BP_DIRECT	GO:1902237~positive regulation of endoplasmic reticulum stress-induced intrinsic apoptotic signaling pathway	3	0.00349911	0.0344908	PTPN2, BBC3, DDIT3	505	10	16792	9.97545	1	0.832234	45.6526
GOTERM_BP_DIRECT	GO:0016126~sterol biosynthetic process	3	0.00349911	0.0344908	CYB5R2, SQLE, CH25H	505	10	16792	9.97545	1	0.832234	45.6526
GOTERM_BP_DIRECT	GO:0046653~tetrahydrofolate metabolic process	3	0.00349911	0.0344908	MTHFD2, TYMS, MTHFD1L	505	10	16792	9.97545	1	0.832234	45.6526
GOTERM_BP_DIRECT	GO:0006390~transcription from mitochondrial promoter	3	0.00349911	0.0344908	TEFM, MRPL12, SLC25A33	505	10	16792	9.97545	1	0.832234	45.6526
GOTERM_BP_DIRECT	GO:0001658~branching involved in ureteric bud morphogenesis	5	0.00583186	0.0365573	WNT4, GPC3, PGF, NPNT, FGF2	505	42	16792	3.95851	1	0.842937	47.6383
GOTERM_BP_DIRECT	GO:2000134~negative regulation of G1/S transition of mitotic cell cycle	4	0.00466548	0.0378838	JADE1, CDKN1A, E2F7, EZH2	505	25	16792	5.32024	1	0.846941	48.8768
GOTERM_BP_DIRECT	GO:0006369~termination of RNA polymerase II transcription	6	0.00699823	0.0428501	PABPN1, UPF3B, MED18, SRSF11, THOC2, SNRPF	505	64	16792	3.11733	1	0.875342	53.2726
GOTERM_BP_DIRECT	GO:0048678~response to axon injury	4	0.00466548	0.0461202	CDK1, BAX, ARF4, FGF2	505	27	16792	4.92615	1	0.888878	55.9698
GOTERM_BP_DIRECT	GO:0051281~positive regulation of release of sequestered calcium ion into cytosol	4	0.00466548	0.0461202	BAX, CXCL9, CXCL10, THY1	505	27	16792	4.92615	1	0.888878	55.9698
GOTERM_BP_DIRECT	GO:0002244~hematopoietic progenitor cell differentiation	6	0.00699823	0.0478836	INHBA, FST, TMEM91, FSTL3, PRRC2C, TOP2A	505	66	16792	3.02286	1	0.893078	57.3627
GOTERM_BP_DIRECT	GO:0071397~cellular response to cholesterol	3	0.00349911	0.0486326	INHBA, CYP7A1, HMGCS1	505	12	16792	8.31287	1	0.89195	57.9416
GOTERM_BP_DIRECT	GO:1990440~positive regulation of transcription from RNA polymerase II promoter in response to endoplasmic reticulum stress	3	0.00349911	0.0486326	ATF3, HSPA5, DDIT3	505	12	16792	8.31287	1	0.89195	57.9416
GOTERM_BP_DIRECT	GO:0031581~hemidesmosome assembly	3	0.00349911	0.0486326	LAMA3, ITGA6, CD151	505	12	16792	8.31287	1	0.89195	57.9416
GOTERM_BP_DIRECT	GO:0036499~PERK-mediated unfolded protein response	3	0.00349911	0.0486326	ATF3, HSPA5, DDIT3	505	12	16792	8.31287	1	0.89195	57.9416
GOTERM_BP_DIRECT	GO:2000279~negative regulation of DNA biosynthetic process	3	0.00349911	0.0486326	DUSP1, MEG3, DNAJC2	505	12	16792	8.31287	1	0.89195	57.9416
GOTERM_BP_DIRECT	GO:0090200~positive regulation of release of cytochrome c from mitochondria	4	0.00466548	0.0505422	BBC3, BAX, MLLT11, PDCD5	505	28	16792	4.75021	1	0.896537	59.3843
GOTERM_BP_DIRECT	GO:0051781~positive regulation of cell division	5	0.00583186	0.051911	CSPP1, PDGFA, PGF, BTC, FGF2	505	47	16792	3.53739	1	0.89832	60.3897
GOTERM_BP_DIRECT	GO:0050730~regulation of peptidyl-tyrosine phosphorylation	3	0.00349911	0.0563584	PDCL3, PDGFA, PRKCE	505	13	16792	7.67342	1	0.912815	63.4966
GOTERM_BP_DIRECT	GO:0048246~macrophage chemotaxis	3	0.00349911	0.0563584	LGALS3, SAA1, CKLF	505	13	16792	7.67342	1	0.912815	63.4966
GOTERM_BP_DIRECT	GO:0006915~apoptotic process	25	0.0291593	0.0575467	CDK1, TNFRSF25, TPX2, CHI3L1, TNFSF14, ESPL1, BIRC3, PRKCE, DAPK2, S100A14, DDIT3, CIDEC, LCN2, JADE1, PEG10, PDCL3, DYNLL1, AKTIP, BBC3, CASP7, BAX, FAIM, PDCD5, PDCD7, CCAR1	505	567	16792	1.46611	1	0.913333	64.287
GOTERM_BP_DIRECT	GO:0021762~substantia nigra development	5	0.00583186	0.0588966	DYNLL1, ATP5F1, COX6B1, HSPA5, FGF2	505	49	16792	3.39301	1	0.914432	65.1654
GOTERM_BP_DIRECT	GO:0036297~interstrand cross-link repair	5	0.00583186	0.0588966	DCLRE1C, RAD51AP1, UBE2T, RPS27A, RAD51	505	49	16792	3.39301	1	0.914432	65.1654
GOTERM_BP_DIRECT	GO:0032496~response to lipopolysaccharide	10	0.0116637	0.0593069	CCR7, TNFRSF25, FMO1, JUN, CXCL9, TIMP4, CXCL6, PTGFR, S100A14, CXCL10	505	164	16792	2.02753	1	0.912058	65.4283
GOTERM_BP_DIRECT	GO:0044267~cellular protein metabolic process	8	0.00933097	0.0648958	ZDHHC2, SNCAIP, SAA1, IGFBP6, LYZ, TTF1, H3F3A, RPS27A	505	118	16792	2.25434	1	0.927226	68.8282
GOTERM_BP_DIRECT	GO:0071479~cellular response to ionizing radiation	4	0.00466548	0.064979	CDKN1A, RAD51AP1, ECT2, RAD51	505	31	16792	4.29051	1	0.924062	68.8764
GOTERM_BP_DIRECT	GO:0006122~mitochondrial electron transport, ubiquinol to cytochrome c	3	0.00349911	0.0729598	UQCR11, CYCS, UQCRFS1	505	15	16792	6.6503	1	0.942537	73.1827
GOTERM_BP_DIRECT	GO:0007076~mitotic chromosome condensation	3	0.00349911	0.0729598	NUSAP1, CDCA5, SMC4	505	15	16792	6.6503	1	0.942537	73.1827
GOTERM_BP_DIRECT	GO:0006935~chemotaxis	8	0.00933097	0.0746814	CCR7, CXCL9, ACKR3, CXCL6, LECT2, DEFB1, FGF2, CXCL10	505	122	16792	2.18043	1	0.943702	74.0348
GOTERM_BP_DIRECT	GO:0016236~macroautophagy	6	0.00699823	0.0780722	TOMM7, MAP1LC3A, DYNLL1, RHEB, PRKAA2, RPS27A	505	76	16792	2.62512	1	0.948334	75.6391
GOTERM_BP_DIRECT	GO:0097192~extrinsic apoptotic signaling pathway in absence of ligand	4	0.00466548	0.0810812	LCN2, BAX, BCL2A1, ST20	505	34	16792	3.91194	1	0.951761	76.9841
GOTERM_BP_DIRECT	GO:0090026~positive regulation of monocyte chemotaxis	3	0.00349911	0.0817759	SERPINE1, S100A14, CXCL10	505	16	16792	6.23465	1	0.950678	77.2846
GOTERM_BP_DIRECT	GO:0097194~execution phase of apoptosis	3	0.00349911	0.0817759	BBC3, CASP7, CIDEC	505	16	16792	6.23465	1	0.950678	77.2846
GOTERM_BP_DIRECT	GO:0006749~glutathione metabolic process	5	0.00583186	0.087023	GSTA3, GSTA5, EEF1E1, CLIC6, HMGN5	505	56	16792	2.96888	1	0.957597	79.4371
GOTERM_BP_DIRECT	GO:0032649~regulation of interferon-gamma production	2	0.00233274	0.0873724	CCR7, ISG15	505	3	16792	22.1677	1	0.95603	79.5734
GOTERM_BP_DIRECT	GO:0048597~post-embryonic camera-type eye morphogenesis	2	0.00233274	0.0873724	HMGN1, BAX	505	3	16792	22.1677	1	0.95603	79.5734
GOTERM_BP_DIRECT	GO:0031145~anaphase-promoting complex-dependent catabolic process	6	0.00699823	0.0887371	CCNB1, CDK1, MAD2L1, PSMA6, PTTG1, RPS27A	505	79	16792	2.52543	1	0.95613	80.0976
GOTERM_BP_DIRECT	GO:0007062~sister chromatid cohesion	7	0.0081646	0.089667	SPC24, MAD2L1, DSN1, ZWINT, NDC80, CENPU, CDCA5	505	103	16792	2.25981	1	0.955532	80.4475
GOTERM_BP_DIRECT	GO:0006397~mRNA processing	10	0.0116637	0.0908122	CIR1, GEMIN2, LGALS3, AURKAIP1, SREK1, SRSF11, NSRP1, RBBP6, RBM25, PRPF38B	505	179	16792	1.85762	1	0.955293	80.8705
GOTERM_BP_DIRECT	GO:0030902~hindbrain development	3	0.00349911	0.0908984	ALDH1A2, CEP290, AHI1	505	17	16792	5.86791	1	0.953344	80.9019
GOTERM_BP_DIRECT	GO:0050860~negative regulation of T cell receptor signaling pathway	3	0.00349911	0.0908984	LGALS3, PTPN2, THY1	505	17	16792	5.86791	1	0.953344	80.9019
GOTERM_BP_DIRECT	GO:0030150~protein import into mitochondrial matrix	3	0.00349911	0.0908984	TOMM7, TIMM17A, TOMM40L	505	17	16792	5.86791	1	0.953344	80.9019
GOTERM_BP_DIRECT	GO:0006457~protein folding	10	0.0116637	0.0932069	HSP90AA4P, PDCL3, CLGN, HSP90AA1, PPIG, PDIA3, PFDN6, SPHK1, NKTR, FKBP2	505	180	16792	1.8473	1	0.955002	81.7272
GOTERM_BP_DIRECT	GO:0032467~positive regulation of cytokinesis	4	0.00466548	0.0987161	CSPP1, RACGAP1, PRKCE, ECT2	505	37	16792	3.59476	1	0.961118	83.5628

## Sheet: BP Downregulated GSE126848
Category	Term	Count	%	PValue	Genes	List Total	Pop Hits	Pop Total	Fold Enrichment	Bonferroni	Benjamini	FDR
GOTERM_BP_DIRECT	GO:0035924~cellular response to vascular endothelial growth factor stimulus	8	0.00993197	3.39806e-06	VCAM1, NOTCH1, FLT1, FLT4, DLL4, ERN1, GAS1, KDR	505	23	16792	11.5657	0.0087186	0.0087186	0.00601505
GOTERM_BP_DIRECT	GO:0007155~cell adhesion	33	0.0409694	9.11514e-06	NRP2, SCN1B, ATP1B2, CCR1, CDH2, DDR2, CDH5, SIGLEC9, VCAM1, SORBS1, CSF3R, CD4, ADAM9, HCK, PPFIBP1, PTPRS, SIGLEC11, STAB2, TINAGL1, CTNNA3, NCAM1, JUP, LYVE1, HEPACAM, STAB1, CD33, CCR3, SIGLEC7, DSC2, RELN, ENG, THEMIS2, MYH10	505	459	16792	2.39063	0.0232161	0.0116762	0.0161343
GOTERM_BP_DIRECT	GO:0001666~response to hypoxia	18	0.0223469	1.70937e-05	KCNMA1, EGR1, ACVRL1, CYP1A1, CREBBP, TGFBR2, EGLN3, CITED2, ITPR2, VCAM1, CD38, ETS1, HMOX1, TEK, TGFBR3, ABAT, ENG, ANGPT2	505	172	16792	3.47981	0.0430946	0.0145763	0.0302547
GOTERM_BP_DIRECT	GO:0006954~inflammatory response	28	0.0347619	3.13967e-05	CCR1, CRHBP, C5, TLR1, FPR1, TLR8, HRH1, FOLR2, AOAH, IL1RAP, NRROS, NFATC3, CSF1R, GBP5, LIPA, C4A, HCK, AXL, CD5L, NFAM1, CD180, SIGLEC1, CYBB, STAB1, CCR3, AOX1, PARP4, THEMIS2	505	379	16792	2.45657	0.0777239	0.0200245	0.0555636
GOTERM_BP_DIRECT	GO:0045766~positive regulation of angiogenesis	14	0.0173809	4.11851e-05	FLT1, ACVRL1, C5, TGFBR2, KDR, CYBB, ETS1, HMOX1, CCR3, TEK, HIPK2, NOS3, ANGPT2, ENG	505	115	16792	4.04801	0.100698	0.0210035	0.0728803
GOTERM_BP_DIRECT	GO:0003273~cell migration involved in endocardial cushion formation	4	0.00496598	0.000105124	NOTCH1, SNAI2, ENG, DCHS1	505	4	16792	33.2515	0.237322	0.0441489	0.185926
GOTERM_BP_DIRECT	GO:0071276~cellular response to cadmium ion	6	0.00744897	0.000109543	CYBB, HMOX1, MT1E, CYP1A2, MT1X, MT1F	505	17	16792	11.7358	0.245959	0.0395274	0.193735
GOTERM_BP_DIRECT	GO:0001525~angiogenesis	19	0.0235884	0.000139725	PTPRB, NRP2, SLC12A6, ACVRL1, FLT1, LEPR, HSPG2, RORA, STAB2, KDR, ANGPTL6, HMOX1, DLL4, TEK, ROBO4, NOS3, SOX18, PLXND1, ANGPT2	505	223	16792	2.83309	0.302392	0.0440142	0.247052
GOTERM_BP_DIRECT	GO:0007166~cell surface receptor signaling pathway	21	0.0260714	0.000237003	GPR182, LEPR, CCR1, C5, MET, NPR1, TSPAN13, NPY1R, TSPAN18, GPR88, SIGLEC9, MARCO, IGSF6, LILRB2, LILRA1, LILRB5, PRLR, CD4, GLP2R, LAG3, CLEC1B	505	274	16792	2.54847	0.457099	0.0656179	0.41871
GOTERM_BP_DIRECT	GO:0019221~cytokine-mediated signaling pathway	13	0.0161394	0.000585298	SOCS2, HCK, CCR1, CHAD, IL17RB, IRAK3, IL20RB, IL10RA, CSF3R, RTN4RL2, SH2B2, EBI3, CSF1R	505	131	16792	3.29977	0.778815	0.140045	1.03104
GOTERM_BP_DIRECT	GO:0010875~positive regulation of cholesterol efflux	5	0.00620748	0.000631623	LRP1, PTCH1, ABCA1, PLTP, ABCG1	505	14	16792	11.8755	0.803719	0.137585	1.11221
GOTERM_BP_DIRECT	GO:0034616~response to laminar fluid shear stress	4	0.00496598	0.000859623	ETS1, SMAD6, ABCA1, ADAM9	505	7	16792	19.0008	0.890978	0.168633	1.51082
GOTERM_BP_DIRECT	GO:0008285~negative regulation of cell proliferation	25	0.0310374	0.000908527	CHERP, ACVRL1, TFAP4, FGFRL1, GPLD1, TIMP2, MXI1, CDH5, FTH1, PKD2, NOS3, RARA, CSF1R, PTPRJ, SMAD6, SKI, PLG, DHRS2, NOTCH1, ETS1, CD33, DLL4, FABP3, MYO16, HGS	505	396	16792	2.09921	0.903897	0.16488	1.59612
GOTERM_BP_DIRECT	GO:0031032~actomyosin structure organization	6	0.00744897	0.00111538	EPB41L2, EPB41L3, LIMCH1, MYO18A, CDC42BPB, MYH10	505	27	16792	7.38922	0.943636	0.185698	1.95614
GOTERM_BP_DIRECT	GO:0035556~intracellular signal transduction	25	0.0310374	0.00115537	GPR182, TNIK, NUDT4, ADCY7, SOCS2, PREX1, MINK1, NPR1, ASB11, NPR2, NFAM1, DEPDC5, CLEC4M, SH3BP5, PLCB3, TNS1, CD209, HMOX1, GUCY1A2, TGFBR3, SH2B2, INPP5D, PLCB2, CDC42BPB, LCP2	505	403	16792	2.06275	0.949162	0.180128	2.02561
GOTERM_BP_DIRECT	GO:1903779~regulation of cardiac conduction	8	0.00993197	0.00136729	FXYD1, SLC8A1, ATP1B2, NPR1, NPR2, FXYD6, EHD3, ITPR2	505	56	16792	4.75021	0.970575	0.197778	2.39293
GOTERM_BP_DIRECT	GO:0048010~vascular endothelial growth factor receptor signaling pathway	9	0.0111735	0.00138287	NRP2, CYBB, FLT1, FLT4, AXL, CYFIP2, NCKAP1L, VAV1, KDR	505	72	16792	4.15644	0.971735	0.189231	2.41988
GOTERM_BP_DIRECT	GO:0060412~ventricular septum morphogenesis	6	0.00744897	0.00156174	NOTCH1, FGFRL1, TGFBR2, TGFBR3, ZFPM1, CITED2	505	29	16792	6.87962	0.982185	0.200496	2.72881
GOTERM_BP_DIRECT	GO:0032355~response to estradiol	10	0.012415	0.0016288	CD38, SOCS2, ASS1, ETS1, PTCH1, CD4, RARA, CYP1A2, IGFBP2, NCOR2	505	91	16792	3.65401	0.985017	0.198361	2.84439
GOTERM_BP_DIRECT	GO:0019373~epoxygenase P450 pathway	5	0.00620748	0.00175525	CYP2A13, CYP1A1, CYP2C19, CYP2B6, CYP1A2	505	18	16792	9.23652	0.98919	0.202571	3.062
GOTERM_BP_DIRECT	GO:0007179~transforming growth factor beta receptor signaling pathway	10	0.012415	0.00175858	ACVRL1, SMAD6, TGFBR2, HIPK2, TGFBR3, SKI, ENG, CDH5, CITED2, ADAM9	505	92	16792	3.61429	0.989282	0.194259	3.06771
GOTERM_BP_DIRECT	GO:0030217~T cell differentiation	6	0.00744897	0.00182846	EGR1, PREX1, LEPR, DLL4, CD4, VAV1	505	30	16792	6.6503	0.991051	0.192955	3.18777
GOTERM_BP_DIRECT	GO:0055114~oxidation-reduction process	32	0.0397279	0.00196896	HSD17B11, CYP2C19, CYP2B6, KCNAB1, CYP2S1, EGLN3, AASS, FTH1, VCAM1, NDUFS7, CYP2A13, P4HA1, HAAO, NOS3, LBR, ALDH6A1, SH3PXD2A, TBXAS1, CYP1A1, DHRS13, STAB2, CYP1A2, FRRS1, CYP7B1, DHRS2, CYBB, UQCRFS1P1, STAB1, AOX1, CP, PHF8, CBS	505	592	16792	1.79738	0.993774	0.198144	3.4287
GOTERM_BP_DIRECT	GO:0055091~phospholipid homeostasis	4	0.00496598	0.00197239	FABP3, CETP, ABCA1, ABCG1	505	9	16792	14.7784	0.993829	0.191031	3.43458
GOTERM_BP_DIRECT	GO:0060539~diaphragm development	4	0.00496598	0.00197239	ASS1, KCNAB1, FGFRL1, BASP1	505	9	16792	14.7784	0.993829	0.191031	3.43458
GOTERM_BP_DIRECT	GO:0016477~cell migration	14	0.0173809	0.00209423	SHROOM2, FLT1, FSCN1, CDH2, SDC3, JUP, CORO1B, TIAM1, TGFBR3, TNN, MYO18A, ENG, ADAM9, CDC42BPB	505	172	16792	2.70652	0.995495	0.194345	3.64305
GOTERM_BP_DIRECT	GO:0071294~cellular response to zinc ion	5	0.00620748	0.00217109	MT2A, MT1E, ATP13A2, MT1X, MT1F	505	19	16792	8.75039	0.996306	0.193799	3.77435
GOTERM_BP_DIRECT	GO:0007169~transmembrane receptor protein tyrosine kinase signaling pathway	10	0.012415	0.00236281	FLT1, FLT4, HCK, TEK, MET, CD4, CSF1R, KDR, LCP2, CD7	505	96	16792	3.4637	0.997749	0.202109	4.1011
GOTERM_BP_DIRECT	GO:0003151~outflow tract morphogenesis	7	0.00869047	0.00239981	TGFBR2, TGFBR3, SOX18, ZFPM1, NPY1R, PLXND1, CITED2	505	46	16792	5.06001	0.997954	0.198391	4.16405
GOTERM_BP_DIRECT	GO:0003192~mitral valve formation	3	0.00372449	0.00264361	NOTCH1, ZFPM1, DCHS1	505	3	16792	33.2515	0.99891	0.209609	4.57779
GOTERM_BP_DIRECT	GO:0030512~negative regulation of transforming growth factor beta receptor signaling pathway	8	0.00993197	0.00298289	ONECUT1, SMAD6, TGFBR2, TGFBR3, CIDEA, BCL9L, SKI, ENG	505	64	16792	4.15644	0.999546	0.226333	5.15078
GOTERM_BP_DIRECT	GO:0045893~positive regulation of transcription, DNA-templated	28	0.0347619	0.0036955	ACVRL1, TFAP4, GDF7, ELF4, SPI1, RORA, CITED2, RARA, SOX18, NFATC3, ATF7IP, EGR1, CREBBP, MED12, IGF1, PPARGC1A, CDKN1C, CD38, NOTCH1, NCOA3, ETS1, NOTCH4, SMARCC2, HIPK2, PTCH1, PHF8, LRP5, KAT6A	505	515	16792	1.80785	0.999928	0.264917	6.3437
GOTERM_BP_DIRECT	GO:0030851~granulocyte differentiation	4	0.00496598	0.00370451	L3MBTL3, SPI1, ZFPM1, CITED2	505	11	16792	12.0914	0.99993	0.258354	6.35869
GOTERM_BP_DIRECT	GO:0006898~receptor-mediated endocytosis	14	0.0173809	0.00411937	ENPP3, TGFBR2, CD5L, STAB2, TINAGL1, CD163, MARCO, CD163L1, LRP1, FOLR2, STAB1, CXCL16, CETP, DNM1	505	186	16792	2.5028	0.999976	0.275555	7.04654
GOTERM_BP_DIRECT	GO:0006955~immune response	24	0.0297959	0.00429818	SECTM1, CMKLR1, SMAD6, ENPP3, CCR1, TLR1, TINAGL1, C1QC, VAV1, FTH1, PDCD1LG2, CFP, IGSF6, LILRB2, NOTCH1, ETS1, IL1RAP, RFX1, NRROS, TGFBR3, CD4, FCGR3A, CD7, LCP2	505	421	16792	1.89557	0.999985	0.278541	7.34154
GOTERM_BP_DIRECT	GO:0071320~cellular response to cAMP	7	0.00869047	0.00448548	HCN2, SLC8A1, ASS1, CRHBP, CPS1, PCK1, ITPR2	505	52	16792	4.47616	0.999991	0.281796	7.64959
GOTERM_BP_DIRECT	GO:0042157~lipoprotein metabolic process	6	0.00744897	0.0052917	LPA, LRP1, HSPG2, CETP, ABCA1, ABCG1	505	38	16792	5.25023	0.999999	0.316004	8.96461
GOTERM_BP_DIRECT	GO:0046777~protein autophosphorylation	13	0.0161394	0.00580931	FLT1, TNIK, HCK, FLT4, MINK1, DDR2, ATP13A2, KDR, IRAK3, TEK, LMTK2, ERN1, CSF1R	505	172	16792	2.51319	1	0.33355	9.79954
GOTERM_BP_DIRECT	GO:0006957~complement activation, alternative pathway	4	0.00496598	0.00614055	CFP, C5, CFD, VSIG4	505	13	16792	10.2312	1	0.341447	10.3301
GOTERM_BP_DIRECT	GO:0071377~cellular response to glucagon stimulus	6	0.00744897	0.00660592	ADCY7, ASS1, GNB4, GLP2R, CPS1, PCK1	505	40	16792	4.98772	1	0.35464	11.0704
GOTERM_BP_DIRECT	GO:0071222~cellular response to lipopolysaccharide	10	0.012415	0.00697387	LILRB2, ASS1, PLSCR4, CXCL16, AXL, RARA, ABCA1, PPARGC1A, CD180, ADAM9	505	113	16792	2.94261	1	0.362924	11.6517
GOTERM_BP_DIRECT	GO:0051209~release of sequestered calcium ion into cytosol	6	0.00744897	0.0073419	CHERP, PKD2, MCOLN1, RASA3, TPCN2, ITPR2	505	41	16792	4.86607	1	0.370713	12.2295
GOTERM_BP_DIRECT	GO:0071361~cellular response to ethanol	4	0.00496598	0.00764299	CYBB, ADCY7, SPI1, ITPR2	505	14	16792	9.50042	1	0.375468	12.6996
GOTERM_BP_DIRECT	GO:0030509~BMP signaling pathway	8	0.00993197	0.00772822	EGR1, ACVRL1, GDF7, SMAD6, TGFBR3, SKI, ENG, LRP4	505	76	16792	3.50016	1	0.371835	12.8322
GOTERM_BP_DIRECT	GO:0010715~regulation of extracellular matrix disassembly	3	0.00372449	0.00846552	LRP1, ETS1, DDR2	505	5	16792	19.9509	1	0.392207	13.9717
GOTERM_BP_DIRECT	GO:0001569~patterning of blood vessels	5	0.00620748	0.00927061	DLL4, NOTCH4, TGFBR2, PLXND1, ENG	505	28	16792	5.93777	1	0.413377	15.1998
GOTERM_BP_DIRECT	GO:0016339~calcium-dependent cell-cell adhesion via plasma membrane cell adhesion molecules	5	0.00620748	0.00927061	DSG1, PCDH12, CDH2, DCHS1, CDH23	505	28	16792	5.93777	1	0.413377	15.1998
GOTERM_BP_DIRECT	GO:0043277~apoptotic cell clearance	4	0.00496598	0.00934349	MARCO, LRP1, AXL, RARA	505	15	16792	8.86706	1	0.408976	15.3102
GOTERM_BP_DIRECT	GO:0006094~gluconeogenesis	6	0.00744897	0.00988926	G6PC, PER2, PGAM1, PPARGC1A, PC, PCK1	505	44	16792	4.53429	1	0.420115	16.1323
GOTERM_BP_DIRECT	GO:0007165~signal transduction	50	0.0620748	0.0099126	ACVRL1, SLC44A2, CRHBP, TLR1, DDR2, IQGAP1, LILRA2, STARD8, GUCY1A2, CSF3R, RARA, ANGPT2, PI4KA, MTA1, NFAM1, JUP, CD38, LILRB2, DLL4, CD33, GNB4, MAVS, FPR1, CNTFR, GPRC5A, RAC2, SMOC1, RASGRP2, TEK, CD4, SH2B2, INPP5D, RASA3, CSF1R, SECTM1, UBE4A, MET, CREBBP, AXL, IGF1, RAPH1, ITPR2, SH3BP5, PDE7B, LYVE1, PDE2A, HGS, HIVEP1, IGFBP2, CDC42BPB	505	1161	16792	1.43202	1	0.414236	16.1673
GOTERM_BP_DIRECT	GO:0043410~positive regulation of MAPK cascade	8	0.00993197	0.0108259	DUSP19, FLT1, FLT4, IGF1, PELI2, CDH2, TIMP2, KDR	505	81	16792	3.2841	1	0.435862	17.5257
GOTERM_BP_DIRECT	GO:0010595~positive regulation of endothelial cell migration	6	0.00744897	0.0118894	NRP2, ETS1, FLT4, TEK, GPLD1, KDR	505	46	16792	4.33715	1	0.460143	19.0813
GOTERM_BP_DIRECT	GO:0086073~bundle of His cell-Purkinje myocyte adhesion involved in cell communication	3	0.00372449	0.0124471	JUP, DSC2, CTNNA3	505	6	16792	16.6257	1	0.468946	19.886
GOTERM_BP_DIRECT	GO:0038084~vascular endothelial growth factor signaling pathway	3	0.00372449	0.0124471	NRP2, FLT1, FLT4	505	6	16792	16.6257	1	0.468946	19.886
GOTERM_BP_DIRECT	GO:0045860~positive regulation of protein kinase activity	6	0.00744897	0.0129854	DUSP19, RELN, CD4, DDR2, IQGAP1, LCP2	505	47	16792	4.24487	1	0.476774	20.6556
GOTERM_BP_DIRECT	GO:0043627~response to estrogen	7	0.00869047	0.0131511	SMAD6, HMOX1, TGFBR2, TEK, ZNF366, IGFBP2, CITED2	505	65	16792	3.58093	1	0.474646	20.891
GOTERM_BP_DIRECT	GO:0008217~regulation of blood pressure	7	0.00869047	0.0131511	ACVRL1, HMOX1, NPR1, NPR2, NOS3, NPY1R, LRP5	505	65	16792	3.58093	1	0.474646	20.891
GOTERM_BP_DIRECT	GO:0035904~aorta development	4	0.00496598	0.0156779	SMAD6, PKD2, PLXND1, MYH10	505	18	16792	7.38922	1	0.529572	24.401
GOTERM_BP_DIRECT	GO:0008203~cholesterol metabolic process	7	0.00869047	0.0161749	CYP7B1, APOF, LEPR, CETP, ABCA1, ABCG1, LRP5	505	68	16792	3.42295	1	0.53423	25.0738
GOTERM_BP_DIRECT	GO:0071526~semaphorin-plexin signaling pathway	5	0.00620748	0.0164773	SEMA6B, SEMA4G, PLXNB2, MET, PLXND1	505	33	16792	5.0381	1	0.534464	25.4805
GOTERM_BP_DIRECT	GO:0019048~modulation by virus of host morphology or physiology	3	0.00372449	0.0170821	CD209, HIPK2, CLEC4M	505	7	16792	14.2506	1	0.541118	26.2875
GOTERM_BP_DIRECT	GO:0003209~cardiac atrium morphogenesis	3	0.00372449	0.0170821	NOTCH1, DLL4, ENG	505	7	16792	14.2506	1	0.541118	26.2875
GOTERM_BP_DIRECT	GO:0018108~peptidyl-tyrosine phosphorylation	11	0.0136565	0.0171809	SGK223, FLT1, FLT4, HCK, TEK, MET, AXL, RELN, DDR2, CSF1R, KDR	505	153	16792	2.39063	1	0.536986	26.4185
GOTERM_BP_DIRECT	GO:0001938~positive regulation of endothelial cell proliferation	7	0.00869047	0.0172812	NRP2, ACVRL1, FLT4, CCR3, TEK, RPTOR, KDR	505	69	16792	3.37334	1	0.53299	26.5513
GOTERM_BP_DIRECT	GO:0000122~negative regulation of transcription from RNA polymerase II promoter	33	0.0409694	0.0176478	CPEB3, SPI1, HCFC1, NFIX, ZNF366, ZEB2, HIC1, CITED2, PER2, SOX18, RARA, EGR1, ATF7IP, MAF, CREBBP, SKI, SPEN, SNAI2, FNIP2, CDKN1C, NOTCH1, PDE2A, DLL4, HIPK2, SMARCC2, HIVEP1, PTCH1, ZFPM1, CUX2, NFIC, ENG, RERE, NCOR2	505	720	16792	1.52403	1	0.534545	27.0349
GOTERM_BP_DIRECT	GO:0045926~negative regulation of growth	4	0.00496598	0.0182105	MT2A, MT1E, MT1X, MT1F	505	19	16792	7.00031	1	0.539945	27.7712
GOTERM_BP_DIRECT	GO:0008589~regulation of smoothened signaling pathway	4	0.00496598	0.0182105	CREBBP, PTCH1, RORA, GAS1	505	19	16792	7.00031	1	0.539945	27.7712
GOTERM_BP_DIRECT	GO:0006801~superoxide metabolic process	4	0.00496598	0.0209564	CYBB, SH3PXD2A, PREX1, NRROS	505	20	16792	6.6503	1	0.585341	31.2649
GOTERM_BP_DIRECT	GO:0007411~axon guidance	11	0.0136565	0.0218352	NCAM1, NRP2, SCN1B, GDF7, SPTBN2, NTN4, RELN, KIF26A, CSF1R, NTN3, MYH10	505	159	16792	2.30042	1	0.594672	32.3489
GOTERM_BP_DIRECT	GO:0035725~sodium ion transmembrane transport	7	0.00869047	0.0222252	HCN2, SLC8A1, SHROOM2, SCN1B, SLC23A2, ABCB11, PKD2	505	73	16792	3.1885	1	0.59546	32.8248
GOTERM_BP_DIRECT	GO:0035912~dorsal aorta morphogenesis	3	0.00372449	0.0223278	ACVRL1, DLL4, ENG	505	8	16792	12.4693	1	0.591492	32.9495
GOTERM_BP_DIRECT	GO:0030335~positive regulation of cell migration	12	0.0148979	0.0232733	NOTCH1, SEMA6B, FLT1, ONECUT1, SEMA4G, TIAM1, CCR1, CXCL16, IGF1, SNAI2, CSF1R, KDR	505	184	16792	2.16858	1	0.601266	34.0882
GOTERM_BP_DIRECT	GO:0001889~liver development	7	0.00869047	0.0235956	NOTCH1, ONECUT1, ASS1, PKD2, TGFBR3, RARA, CITED2	505	74	16792	3.14541	1	0.600854	34.472
GOTERM_BP_DIRECT	GO:0007584~response to nutrient	7	0.00869047	0.0235956	VCAM1, CYBB, SLC8A1, ASS1, TGFBR2, ABCA1, IGFBP2	505	74	16792	3.14541	1	0.600854	34.472
GOTERM_BP_DIRECT	GO:0006461~protein complex assembly	9	0.0111735	0.0236001	OCLN, TFAP4, CREBBP, SLC2A1, IL1RAP, NCKAP1L, SLC9A3R2, PPARGC1A, MDN1	505	116	16792	2.57986	1	0.595497	34.4774
GOTERM_BP_DIRECT	GO:0032094~response to food	4	0.00496598	0.0239163	SLC16A1, G6PC, CYP1A1, CPS1	505	21	16792	6.33362	1	0.595085	34.852
GOTERM_BP_DIRECT	GO:0051894~positive regulation of focal adhesion assembly	4	0.00496598	0.0239163	PTPRJ, TEK, IQGAP1, KDR	505	21	16792	6.33362	1	0.595085	34.852
GOTERM_BP_DIRECT	GO:0007568~aging	11	0.0136565	0.0273444	CDKN1C, VCAM1, LRP1, CYP1A1, ASS1, TGFBR2, ABAT, IGFBP2, TIMP2, PPARGC1A, PCK1	505	165	16792	2.21677	1	0.639651	38.7856
GOTERM_BP_DIRECT	GO:0097267~omega-hydroxylase P450 pathway	3	0.00372449	0.0281437	CYP1A1, CYP2C19, CYP1A2	505	9	16792	11.0838	1	0.64518	39.67
GOTERM_BP_DIRECT	GO:0003208~cardiac ventricle morphogenesis	3	0.00372449	0.0281437	NOTCH1, DLL4, ENG	505	9	16792	11.0838	1	0.64518	39.67
GOTERM_BP_DIRECT	GO:0050665~hydrogen peroxide biosynthetic process	3	0.00372449	0.0281437	CYBB, CYP1A1, CYP1A2	505	9	16792	11.0838	1	0.64518	39.67
GOTERM_BP_DIRECT	GO:0043030~regulation of macrophage activation	3	0.00372449	0.0281437	SLC7A2, RORA, MYO18A	505	9	16792	11.0838	1	0.64518	39.67
GOTERM_BP_DIRECT	GO:0003148~outflow tract septum morphogenesis	4	0.00496598	0.0304769	SMAD6, TGFBR2, RARA, ENG	505	23	16792	5.78287	1	0.669711	42.1832
GOTERM_BP_DIRECT	GO:0006935~chemotaxis	9	0.0111735	0.0306996	DOCK2, RAC2, CMKLR1, CCR1, CCR3, CXCL16, C5, FPR1, NCKAP1L	505	122	16792	2.45298	1	0.667369	42.4178
GOTERM_BP_DIRECT	GO:0071407~cellular response to organic cyclic compound	6	0.00744897	0.0317173	P2RY13, SLC16A1, P2RY6, CYP1A1, RGS19, HCFC1	505	59	16792	3.38151	1	0.674512	43.4787
GOTERM_BP_DIRECT	GO:0009612~response to mechanical stimulus	6	0.00744897	0.0317173	ETS1, TGFBR2, PTCH1, IGFBP2, ANGPT2, CITED2	505	59	16792	3.38151	1	0.674512	43.4787
GOTERM_BP_DIRECT	GO:0032526~response to retinoic acid	5	0.00620748	0.0338502	CD38, ACER2, PTCH1, RARA, IGFBP2	505	41	16792	4.05506	1	0.693714	45.6426
GOTERM_BP_DIRECT	GO:0030866~cortical actin cytoskeleton organization	4	0.00496598	0.0340754	EPB41L2, EPB41L3, FMNL2, NCKAP1L	505	24	16792	5.54191	1	0.691357	45.8665
GOTERM_BP_DIRECT	GO:0048870~cell motility	4	0.00496598	0.0340754	ETS1, FSCN1, SKI, ENG	505	24	16792	5.54191	1	0.691357	45.8665
GOTERM_BP_DIRECT	GO:0030511~positive regulation of transforming growth factor beta receptor signaling pathway	4	0.00496598	0.0340754	CDKN1C, HIPK2, TGFBR3, CITED2	505	24	16792	5.54191	1	0.691357	45.8665
GOTERM_BP_DIRECT	GO:0043114~regulation of vascular permeability	3	0.00372449	0.0344908	HRH1, TEK, NPR1	505	10	16792	9.97545	1	0.691088	46.277
GOTERM_BP_DIRECT	GO:0001947~heart looping	6	0.00744897	0.0359239	NOTCH1, TGFBR2, PKD2, SOX18, ENG, CITED2	505	61	16792	3.27064	1	0.701419	47.6713
GOTERM_BP_DIRECT	GO:0006811~ion transport	9	0.0111735	0.0376375	SLC9A9, SLC12A6, TMC6, CYBB, SLC9A7, SLC8A1, SLCO1A2, TMC8, PANX2	505	127	16792	2.3564	1	0.71391	49.2936
GOTERM_BP_DIRECT	GO:0002040~sprouting angiogenesis	4	0.00496598	0.0378838	NOTCH1, FLT4, TEK, ENG	505	25	16792	5.32024	1	0.711785	49.5228
GOTERM_BP_DIRECT	GO:0042493~response to drug	16	0.0198639	0.0406342	SLC8A1, ASS1, CYP1A1, TGFBR2, NCKAP1L, ABCA1, CPS1, TIMP2, PPARGC1A, CD38, CYBB, FABP3, ABAT, PTCH1, PARP4, IGFBP2	505	304	16792	1.75008	1	0.732803	52.0171
GOTERM_BP_DIRECT	GO:0016064~immunoglobulin mediated immune response	3	0.00372449	0.0413322	FCER1G, INPP5D, TLR8	505	11	16792	9.06859	1	0.734608	52.6313
GOTERM_BP_DIRECT	GO:0001946~lymphangiogenesis	3	0.00372449	0.0413322	ACVRL1, FLT4, SOX18	505	11	16792	9.06859	1	0.734608	52.6313
GOTERM_BP_DIRECT	GO:0098911~regulation of ventricular cardiac muscle cell action potential	3	0.00372449	0.0413322	JUP, DSC2, CTNNA3	505	11	16792	9.06859	1	0.734608	52.6313
GOTERM_BP_DIRECT	GO:0003181~atrioventricular valve morphogenesis	3	0.00372449	0.0413322	NOTCH1, TGFBR2, ZFPM1	505	11	16792	9.06859	1	0.734608	52.6313
GOTERM_BP_DIRECT	GO:0042632~cholesterol homeostasis	6	0.00744897	0.0428501	G6PC, FABP3, CETP, ABCA1, ABCG1, LRP5	505	64	16792	3.11733	1	0.743279	53.9416
GOTERM_BP_DIRECT	GO:0030514~negative regulation of BMP signaling pathway	5	0.00620748	0.0454061	NOTCH1, BMPER, SMAD6, HIPK2, SKI	505	45	16792	3.69461	1	0.759639	56.071
GOTERM_BP_DIRECT	GO:0008015~blood circulation	5	0.00620748	0.0454061	ACVRL1, LPA, DLL4, ELN, NPY1R	505	45	16792	3.69461	1	0.759639	56.071
GOTERM_BP_DIRECT	GO:0017144~drug metabolic process	4	0.00496598	0.0461202	CYP1A1, CYP2C19, CYP2B6, CYP1A2	505	27	16792	4.92615	1	0.761056	56.649
GOTERM_BP_DIRECT	GO:0006956~complement activation	7	0.00869047	0.0467205	CFP, C1QB, C4A, FCN2, C5, CFD, C1QC	505	87	16792	2.67541	1	0.761585	57.1294
GOTERM_BP_DIRECT	GO:0002089~lens morphogenesis in camera-type eye	3	0.00372449	0.0486326	SHROOM2, SKI, CITED2	505	12	16792	8.31287	1	0.771618	58.6264
GOTERM_BP_DIRECT	GO:0009190~cyclic nucleotide biosynthetic process	3	0.00372449	0.0486326	ADCY7, NPR1, NPR2	505	12	16792	8.31287	1	0.771618	58.6264
GOTERM_BP_DIRECT	GO:0045078~positive regulation of interferon-gamma biosynthetic process	3	0.00372449	0.0486326	ZFPM1, TLR8, EBI3	505	12	16792	8.31287	1	0.771618	58.6264
GOTERM_BP_DIRECT	GO:0042738~exogenous drug catabolic process	3	0.00372449	0.0486326	CYP2C19, CYP2B6, CYP1A2	505	12	16792	8.31287	1	0.771618	58.6264
GOTERM_BP_DIRECT	GO:0071397~cellular response to cholesterol	3	0.00372449	0.0486326	GPLD1, PTCH1, ABCA1	505	12	16792	8.31287	1	0.771618	58.6264
GOTERM_BP_DIRECT	GO:0045779~negative regulation of bone resorption	3	0.00372449	0.0486326	CD38, UBASH3B, INPP5D	505	12	16792	8.31287	1	0.771618	58.6264
GOTERM_BP_DIRECT	GO:0007156~homophilic cell adhesion via plasma membrane adhesion molecules	10	0.012415	0.0489961	PCDHGA10, PCDH1, PLXNB2, DSG1, DSC2, PCDH12, CDH2, DCHS1, CDH5, CDH23	505	158	16792	2.10452	1	0.770339	58.9054
GOTERM_BP_DIRECT	GO:0006952~defense response	6	0.00744897	0.0505259	LILRA1, LILRB5, LILRA2, CSF3R, CLEC1B, IL17RB	505	67	16792	2.97774	1	0.777145	60.06
GOTERM_BP_DIRECT	GO:0032868~response to insulin	6	0.00744897	0.0505259	EGR1, FABP3, IGFBP2, GCNT1, ACVR1C, PCK1	505	67	16792	2.97774	1	0.777145	60.06
GOTERM_BP_DIRECT	GO:0032689~negative regulation of interferon-gamma production	4	0.00496598	0.0505422	IL20RB, AXL, RARA, PDCD1LG2	505	28	16792	4.75021	1	0.773508	60.0721
GOTERM_BP_DIRECT	GO:0031100~organ regeneration	5	0.00620748	0.051911	NOTCH1, TGFBR2, AXL, TGFBR3, ANGPT2	505	47	16792	3.53739	1	0.778998	61.0789
GOTERM_BP_DIRECT	GO:0009749~response to glucose	6	0.00744897	0.0532522	EGR1, SLC8A1, TGFBR2, GPLD1, ANGPT2, ACVR1C	505	68	16792	2.93395	1	0.784075	62.0421
GOTERM_BP_DIRECT	GO:0007160~cell-matrix adhesion	7	0.00869047	0.0535319	VCAM1, SIGLEC1, LYVE1, SORBS1, TIAM1, TNN, ADAM9	505	90	16792	2.58623	1	0.782277	62.2401
GOTERM_BP_DIRECT	GO:0005977~glycogen metabolic process	4	0.00496598	0.0551619	G6PC, PHKA1, PCDH12, GNMT	505	29	16792	4.58641	1	0.788931	63.3749
GOTERM_BP_DIRECT	GO:0003198~epithelial to mesenchymal transition involved in endocardial cushion formation	3	0.00372449	0.0563584	NOTCH1, SNAI2, ENG	505	13	16792	7.67342	1	0.792695	64.1872
GOTERM_BP_DIRECT	GO:0051926~negative regulation of calcium ion transport	3	0.00372449	0.0563584	LILRB2, PACSIN3, NOS3	505	13	16792	7.67342	1	0.792695	64.1872
GOTERM_BP_DIRECT	GO:0060389~pathway-restricted SMAD protein phosphorylation	3	0.00372449	0.0563584	GDF7, TGFBR2, TGFBR3	505	13	16792	7.67342	1	0.792695	64.1872
GOTERM_BP_DIRECT	GO:0010745~negative regulation of macrophage derived foam cell differentiation	3	0.00372449	0.0563584	CETP, ABCA1, ABCG1	505	13	16792	7.67342	1	0.792695	64.1872
GOTERM_BP_DIRECT	GO:0086012~membrane depolarization during cardiac muscle cell action potential	3	0.00372449	0.0563584	HCN2, SLC8A1, SCN1B	505	13	16792	7.67342	1	0.792695	64.1872
GOTERM_BP_DIRECT	GO:0006809~nitric oxide biosynthetic process	3	0.00372449	0.0563584	SLC7A2, NOS3, RORA	505	13	16792	7.67342	1	0.792695	64.1872
GOTERM_BP_DIRECT	GO:0007219~Notch signaling pathway	8	0.00993197	0.0580961	NOTCH1, ONECUT1, DLL4, NOTCH4, CREBBP, TGFBR2, SPEN, SNAI2	505	115	16792	2.31315	1	0.799442	65.3369
GOTERM_BP_DIRECT	GO:0006897~endocytosis	9	0.0111735	0.0583675	SIGLEC1, FNBP1, PACSIN3, CD209, STAB2, DNM1, LRP4, CLEC4M, LRP5	505	139	16792	2.15297	1	0.797648	65.5132
GOTERM_BP_DIRECT	GO:0071560~cellular response to transforming growth factor beta stimulus	5	0.00620748	0.0588966	ACVRL1, PDE2A, CLEC3B, SOX5, PPARGC1A	505	49	16792	3.39301	1	0.797339	65.8547
GOTERM_BP_DIRECT	GO:1990776~response to angiotensin	2	0.00248299	0.0591295	CYBB, IQGAP1	505	2	16792	33.2515	1	0.795368	66.0039
GOTERM_BP_DIRECT	GO:0036018~cellular response to erythropoietin	2	0.00248299	0.0591295	MT2A, MT1X	505	2	16792	33.2515	1	0.795368	66.0039
GOTERM_BP_DIRECT	GO:0019074~viral RNA genome packaging	2	0.00248299	0.0591295	PC, DDX6	505	2	16792	33.2515	1	0.795368	66.0039
GOTERM_BP_DIRECT	GO:0060979~vasculogenesis involved in coronary vascular morphogenesis	2	0.00248299	0.0591295	NOTCH1, TGFBR3	505	2	16792	33.2515	1	0.795368	66.0039
GOTERM_BP_DIRECT	GO:0060318~definitive erythrocyte differentiation	2	0.00248299	0.0591295	TGFBR3, ZFPM1	505	2	16792	33.2515	1	0.795368	66.0039
GOTERM_BP_DIRECT	GO:0014806~smooth muscle hyperplasia	2	0.00248299	0.0591295	HMOX1, NOS3	505	2	16792	33.2515	1	0.795368	66.0039
GOTERM_BP_DIRECT	GO:0032496~response to lipopolysaccharide	10	0.012415	0.0593069	VCAM1, IRAK3, NOTCH1, CYP1A1, IL10RA, DUSP10, MTA1, CYP1A2, CPS1, PCK1	505	164	16792	2.02753	1	0.793103	66.1172
GOTERM_BP_DIRECT	GO:0008360~regulation of cell shape	9	0.0111735	0.0603655	SYNE3, BRWD3, FGD2, EPB41L3, PLXNB2, HCK, CSF1R, KDR, MYH10	505	140	16792	2.1376	1	0.795802	66.7859
GOTERM_BP_DIRECT	GO:0098609~cell-cell adhesion	14	0.0173809	0.064265	FMNL2, FSCN1, PPFIBP1, PI4KA, HCFC1, SLC9A3R2, GPRC5A, IQGAP1, DDX6, CORO1B, PLCB3, SPTBN2, TJP2, PLEC	505	271	16792	1.71779	1	0.813282	69.1432
GOTERM_BP_DIRECT	GO:0010812~negative regulation of cell-substrate adhesion	3	0.00372449	0.0644776	NOTCH1, ANGPT2, PLG	505	14	16792	7.12532	1	0.811291	69.2671
GOTERM_BP_DIRECT	GO:0035589~G-protein coupled purinergic nucleotide receptor signaling pathway	3	0.00372449	0.0644776	P2RY8, P2RY13, P2RY6	505	14	16792	7.12532	1	0.811291	69.2671
GOTERM_BP_DIRECT	GO:0098719~sodium ion import across plasma membrane	3	0.00372449	0.0644776	SLC9A9, HCN2, SLC9A7	505	14	16792	7.12532	1	0.811291	69.2671
GOTERM_BP_DIRECT	GO:0071277~cellular response to calcium ion	5	0.00620748	0.0663567	CRHBP, RASGRP2, GPLD1, CPNE2, IQGAP1	505	51	16792	3.25995	1	0.81756	70.3417
GOTERM_BP_DIRECT	GO:0001974~blood vessel remodeling	4	0.00496598	0.0701676	ACVRL1, DLL4, AXL, NOS3	505	32	16792	4.15644	1	0.832289	72.4131
GOTERM_BP_DIRECT	GO:0048167~regulation of synaptic plasticity	4	0.00496598	0.0701676	NCAM1, HRH1, CPEB3, RARA	505	32	16792	4.15644	1	0.832289	72.4131
GOTERM_BP_DIRECT	GO:0034375~high-density lipoprotein particle remodeling	3	0.00372449	0.0729598	CETP, PLTP, ABCG1	505	15	16792	6.6503	1	0.841466	73.8433
GOTERM_BP_DIRECT	GO:0045725~positive regulation of glycogen biosynthetic process	3	0.00372449	0.0729598	SORBS1, PPP1R3G, IGF1	505	15	16792	6.6503	1	0.841466	73.8433
GOTERM_BP_DIRECT	GO:0061003~positive regulation of dendritic spine morphogenesis	3	0.00372449	0.0729598	TIAM1, RELN, CUX2	505	15	16792	6.6503	1	0.841466	73.8433
GOTERM_BP_DIRECT	GO:0051044~positive regulation of membrane protein ectodomain proteolysis	3	0.00372449	0.0729598	PACSIN3, GPLD1, ADAM9	505	15	16792	6.6503	1	0.841466	73.8433
GOTERM_BP_DIRECT	GO:2000310~regulation of N-methyl-D-aspartate selective glutamate receptor activity	3	0.00372449	0.0729598	CRHBP, RELN, PPARGC1A	505	15	16792	6.6503	1	0.841466	73.8433
GOTERM_BP_DIRECT	GO:0050900~leukocyte migration	8	0.00993197	0.0746814	SLC16A1, ATP1B2, TEK, SLC7A8, FPR1, FCER1G, INPP5D, ANGPT2	505	122	16792	2.18043	1	0.845775	74.69
GOTERM_BP_DIRECT	GO:0002931~response to ischemia	4	0.00496598	0.0755366	EGR1, PANX2, PER2, PPARGC1A	505	33	16792	4.03048	1	0.846506	75.1009
GOTERM_BP_DIRECT	GO:0006469~negative regulation of protein kinase activity	7	0.00869047	0.0774061	SH3BP5, DUSP19, SOCS2, UBASH3B, MLLT1, RTN4RL2, CHAD	505	99	16792	2.35112	1	0.851142	75.9774
GOTERM_BP_DIRECT	GO:0035335~peptidyl-tyrosine dephosphorylation	7	0.00869047	0.0774061	PTPRB, PTPRJ, DUSP19, UBASH3B, PTPRN2, DUSP10, PTPRS	505	99	16792	2.35112	1	0.851142	75.9774
GOTERM_BP_DIRECT	GO:0006869~lipid transport	6	0.00744897	0.0780722	LPA, APOF, CETP, ANO7, ABCA6, PLTP	505	76	16792	2.62512	1	0.851083	76.2825
GOTERM_BP_DIRECT	GO:0009968~negative regulation of signal transduction	4	0.00496598	0.0810812	UBASH3B, RGS5, INPP5D, KIF26A	505	34	16792	3.91194	1	0.859578	77.6161
GOTERM_BP_DIRECT	GO:0001843~neural tube closure	6	0.00744897	0.0815464	PLXNB2, MED12, PTCH1, RARA, SKI, CITED2	505	77	16792	2.59102	1	0.858751	77.8159
GOTERM_BP_DIRECT	GO:0003222~ventricular trabecula myocardium morphogenesis	3	0.00372449	0.0817759	NOTCH1, DLL4, ENG	505	16	16792	6.23465	1	0.8571	77.9138
GOTERM_BP_DIRECT	GO:0006885~regulation of pH	3	0.00372449	0.0817759	SLC9A9, PDK2, SLC9A7	505	16	16792	6.23465	1	0.8571	77.9138
GOTERM_BP_DIRECT	GO:0003203~endocardial cushion morphogenesis	3	0.00372449	0.0817759	NOTCH1, ACVRL1, ENG	505	16	16792	6.23465	1	0.8571	77.9138
GOTERM_BP_DIRECT	GO:0030279~negative regulation of ossification	3	0.00372449	0.0817759	NOTCH1, SMAD6, LRP4	505	16	16792	6.23465	1	0.8571	77.9138
GOTERM_BP_DIRECT	GO:0035162~embryonic hemopoiesis	3	0.00372449	0.0817759	TGFBR2, ZFPM1, KDR	505	16	16792	6.23465	1	0.8571	77.9138
GOTERM_BP_DIRECT	GO:2000649~regulation of sodium ion transmembrane transporter activity	3	0.00372449	0.0817759	FXYD1, SCN1B, UTRN	505	16	16792	6.23465	1	0.8571	77.9138
GOTERM_BP_DIRECT	GO:0006182~cGMP biosynthetic process	3	0.00372449	0.0817759	GUCY1A2, NPR1, NPR2	505	16	16792	6.23465	1	0.8571	77.9138
GOTERM_BP_DIRECT	GO:0042593~glucose homeostasis	7	0.00869047	0.083411	PDK2, SLC16A1, G6PC, LEPR, PPP1R3G, PTCH1, PCK1	505	101	16792	2.30456	1	0.86038	78.5997
GOTERM_BP_DIRECT	GO:0016337~single organismal cell-cell adhesion	7	0.00869047	0.083411	JUP, VCAM1, SIGLEC1, DSG1, CYFIP2, CDH5, CTNNA3	505	101	16792	2.30456	1	0.86038	78.5997
GOTERM_BP_DIRECT	GO:0006805~xenobiotic metabolic process	6	0.00744897	0.0851017	CYP2A13, NCEH1, CYP2C19, CYP2B6, RORA, CYP1A2	505	78	16792	2.55781	1	0.863725	79.2878
GOTERM_BP_DIRECT	GO:0086091~regulation of heart rate by cardiac conduction	4	0.00496598	0.0867961	JUP, SCN1B, DSC2, CTNNA3	505	35	16792	3.80017	1	0.866957	79.9565
GOTERM_BP_DIRECT	GO:0001570~vasculogenesis	5	0.00620748	0.087023	TGFBR2, SOX18, ENG, KDR, CITED2	505	56	16792	2.96888	1	0.865382	80.0444
GOTERM_BP_DIRECT	GO:1904640~response to methionine	2	0.00248299	0.0873724	PPARGC1A, PCK1	505	3	16792	22.1677	1	0.864215	80.1792
GOTERM_BP_DIRECT	GO:0032642~regulation of chemokine production	2	0.00248299	0.0873724	ZFPM1, SNAI2	505	3	16792	22.1677	1	0.864215	80.1792
GOTERM_BP_DIRECT	GO:0048014~Tie signaling pathway	2	0.00248299	0.0873724	TEK, ANGPT2	505	3	16792	22.1677	1	0.864215	80.1792
GOTERM_BP_DIRECT	GO:0046968~peptide antigen transport	2	0.00248299	0.0873724	CD209, CLEC4M	505	3	16792	22.1677	1	0.864215	80.1792
GOTERM_BP_DIRECT	GO:0071400~cellular response to oleic acid	2	0.00248299	0.0873724	ASS1, CPS1	505	3	16792	22.1677	1	0.864215	80.1792
GOTERM_BP_DIRECT	GO:0090500~endocardial cushion to mesenchymal transition	2	0.00248299	0.0873724	ACVRL1, ENG	505	3	16792	22.1677	1	0.864215	80.1792
GOTERM_BP_DIRECT	GO:0019062~virion attachment to host cell	2	0.00248299	0.0873724	CD209, CLEC4M	505	3	16792	22.1677	1	0.864215	80.1792
GOTERM_BP_DIRECT	GO:0001934~positive regulation of protein phosphorylation	8	0.00993197	0.0880685	MAVS, TNIK, FLT4, TEK, PELI2, ENG, CSF1R, KDR	505	127	16792	2.09458	1	0.86418	80.4451
GOTERM_BP_DIRECT	GO:0070542~response to fatty acid	3	0.00372449	0.0908984	TBXAS1, ASS1, FABP3	505	17	16792	5.86791	1	0.870818	81.4919
GOTERM_BP_DIRECT	GO:0048514~blood vessel morphogenesis	3	0.00372449	0.0908984	FLT1, FLT4, CDH2	505	17	16792	5.86791	1	0.870818	81.4919
GOTERM_BP_DIRECT	GO:0044849~estrous cycle	3	0.00372449	0.0908984	EGR1, ETS1, NCOR2	505	17	16792	5.86791	1	0.870818	81.4919
GOTERM_BP_DIRECT	GO:0001558~regulation of cell growth	6	0.00744897	0.0924522	EPB41L3, TMC8, SOCS2, RASGRP2, IGFBP2, IL17RB	505	80	16792	2.49386	1	0.873315	82.044
GOTERM_BP_DIRECT	GO:0050714~positive regulation of protein secretion	4	0.00496598	0.0926762	IGF1, ATP13A2, MYO18A, ADAM9	505	36	16792	3.69461	1	0.871822	82.1223
GOTERM_BP_DIRECT	GO:0010043~response to zinc ion	4	0.00496598	0.0926762	VCAM1, ASS1, HAAO, CPS1	505	36	16792	3.69461	1	0.871822	82.1223
GOTERM_BP_DIRECT	GO:0006468~protein phosphorylation	20	0.0248299	0.0930504	PDK2, ACVRL1, TNIK, HCK, TGFBR2, PHKA1, NPR1, MINK1, NPR2, FNIP2, ACVR1C, ST3GAL1, CSNK2A3, IRAK3, HIPK2, ERN1, LMTK2, RARA, LRRK1, CDC42BPB	505	456	16792	1.4584	1	0.870784	82.2523
GOTERM_BP_DIRECT	GO:0051091~positive regulation of sequence-specific DNA binding transcription factor activity	7	0.00869047	0.0961714	MAVS, JUP, HIPK2, NFAM1, DDR2, PPARGC1A, LRP5	505	105	16792	2.21677	1	0.877716	83.3029
GOTERM_BP_DIRECT	GO:0030036~actin cytoskeleton organization	8	0.00993197	0.0967117	FGD2, CORO1B, DOCK2, RAC2, SHROOM4, FSCN1, SPIRE1, SH2B2	505	130	16792	2.04625	1	0.877166	83.4787
GOTERM_BP_DIRECT	GO:0045087~innate immune response	19	0.0235884	0.0983834	MAVS, C4A, ELF4, TLR1, AXL, HERC5, C1QC, TLR8, CD180, SEC14L1, CLEC4M, MARCO, C1QB, CYBB, CD209, IL1RAP, NRROS, FCER1G, CSF1R	505	430	16792	1.46925	1	0.879749	84.0117
GOTERM_BP_DIRECT	GO:0042130~negative regulation of T cell proliferation	4	0.00496598	0.0987161	LILRB2, IL20RB, CLEC4G, VSIG4	505	37	16792	3.59476	1	0.878638	84.1158

## Sheet: overlap genes with ∆Mof-liver
DCLK3
F2RL1
PPM1K
PPP1R9A
ASS1
TLCD2
ZNF467
ITPRIPL2
CCR3
NOP58
PTPN2
IFI27
FTH1
CEBPD
TRAM2
FST
RELL1
KRT8
SERTAD1
NAA60
OLR1
MCM10
ITGA6
MVD
UGT2A3
FKBP5
ROPN1L
SLC16A11
OTUB2
E2F7
WDPCP
DUSP10
PTTG1
SLC2A1
ANXA2
KLHDC8A
CGREF1
PDZK1IP1
ASB11
CCDC107
TUBB2B
AASS
ABCA6
TTC39A
LYVE1
LGALS3
PDGFA
RNF152
CCDC17
AMDHD1
KRT18
SAA1
TOX2
GAS1
CDKN1A
CPS1
SNHG12
GPC3
ABCB11
GSTA5
G6PC
MARCO
FGF21
MKX
TIMP4
SEMA6B
SUCNR1
ZNF233
NTN3
SLC16A1
CH25H
SPC24
ADAMTS7
RPP38
DUSP8
CDC25A
PHLDA3
CD33
MAB21L3
DEFB1
ATF3
TAGLN2
RASL10B
ABCA1
HAL
HCAR3
RPSA
MYO16
TUBA1B
TMEM252
CKS1B
MTHFD2
CLDN23
SPON1
ADAMTS4
ETV4
SPHK1
CIDEA
GPRC5A
CIDEC
PFKFB3
IL1RAP
KCNJ10
UBD
MT1X
CCDC30
KDELR3
CCDC151
TNFRSF12A
NSDHL
MTX3
ACYP1
MGAM
DUSP19
RGS5
EPPK1
HMGN5
H2AFJ
TUBB2A
DDIT4
PTPRN2
PTGDS
CYP1A2
ACADSB
IGSF10
BTC
FABP1
ENPP5
IL3RA
HCN2
DDIT3
IQGAP1
IDI1
SPIRE1
ABAT
SEMA4G
MAP9
ACER2
SERPINE1
HAAO
FABP4
CXCL6
TMX2
TJP2
EGLN3
LCN2
IL20RB
FMNL2
TFPI2
JUN
SDCBP2
CLCF1
HDC
BAX
MTMR11
GLS2
UGT3A2
